# Supplementary material for: Integrated analysis of miRNA and mRNA expression profiles in tilapia gonads at an early stage of sex differentiation
Source: BMC Genomics. 2016 May 4;17:328. doi: 10.1186/s12864-016-2636-z (PMC4855716; doi:10.1186/s12864-016-2636-z)
Supplement: Additional file 1: Table S1. — Sequence of identified 279 conserved pre-miRNA genes in tilapia genome. (XLS 66 kb) [file 12864_2016_2636_MOESM1_ESM.xls]

## Sheet: Sheet1
Pre-miRNA	Sequence
let-7a-1	GTGCCAAGTTCTGGCTGAGGTAGTAGTTTGTGCTGTTGGTCGGGTTGTCATATTACCCCTTGTGGAGATGACTGCGCAATCTACTGCCTTGCCGGCGCTGGTGACTTG
let-7a-2	TTTATGATGTTCGTACAGGGTGAGGTAGTAGGTTGTGTGGTTTCAGGGTTGTGATTTTACCCCATCAGGAGCTAACTATACAACCTACTGCCTTCCCTGGAGGGCAGCAATACA
let-7a-3	AGTTCAACTGTCCTTTGGGGTGAGGTAGTAGGTTGTATAGTTTTAGGGTCATTCCCAAGCTGTCAGATGACTATACAACTTACTGTCTTTCCTGAAGCGGCTGTAA
let-7a-4	CATGTGCACAGTGGGATGAGGTAGTAGGTTGTATAGTTTTAGGGTCATACCCACACTGGGAGATAACTATTCAACCTACTGTCTTTCCCAAAGTGCCAAACAGA
let-7a-5	TTACAGCCACTTCAGGAAAGACAGTAAGTTGTATAGTTATCTGACAGGAAGGGTACGACCCTAAAACTATACAACCTACTACCTCACCCCAAAGGACAGTCTTTAA
let-7a-6	GACCCACTCCTGTGCTCTGCAGTGTGAGGTAGTTGGTTGTATGGTTTCGCATAATAAACAGCCTGGAGATAACTGTACAACCTTCTAGCTTTCCCTGCGGAGTCACCCAGACTTCA
let-7b-1	CCAAGCACTTATTGTACCTCTCAAGGAAGGTAATAGGCTGTATAGTTATCACCTGAATAGGATTGAGTCCATCCCACAAACTATACAACCTACTACCTCACCTTGCTAGGCTCAA
let-7b-2	TCCTCCAGTGTTCCGCAGGTTGAGGTAGTAGGTTGTATAGTTCAGAGTGACACCACAGGAGATAACTGTACAGCCTCCTAGCTTTCCCTGAGGAAACACCACAC
let-7c	ATTGCTGCCCTTCAGGGAAGGCAGTAGGTTGTATAGTTATCTCCTGATTGGGCAAAATCACTACCCTGAAACCACACAACCTACTACCTCACCCCGTACGAACATC
let-7d-1	CTGATGTCATACGTGTACTCCAAGGAAAGCTAGAAGGTTGTACAGTTAACTCCCAGGGTGTAATTCTAAACCATACAACCTACTACCTCAACCCGGATGCACACATTTTCAACTAG
let-7d-2	CTCTACAGTCTGTGCTCTGCAGTGTGAGGTAGTTGGTTGTATGGTTTCGCATAATAAATAGCACGGAGATAACTGTACAACCTTCTAGCTTTCCCTGCGGAGTCACTTCTAGCCAC
let-7e-1	TAACCTGTTTCCTTAGGAAAGACAGTAGATTGTATAGTTATCTCAAAAGGAGGACGTAAACCCCACAACTATTCAATCTACTACCTCAACCTTAAGGACAGAT
let-7e-2	GCTGCTCGCCCAGTGTGAGGTAGTAGATTGTATAGTTTTAGGGTAGTGATTTTGCCCTCTTTAGGAGATAACTATACAATCTATTGCCTTCCCTGTAGAGTGGAA
let-7f	TTTCGGTTGCCGTGAGAAAGACAGTAGGCTGTATAGTTATCTCCCAGATCTGGTGTGATCCTAAAACTATACAAACTACTACCTCATCCCACAGCTCCCATTTTCT
let-7g-1	ATGGCGTTGCCATAAGAAAGACAGTAGACTGTATAGTTATCTCCCAGATCTGGTGTGATCCTAAAACTATACAAACTACTACCTCATCCCACAGCACGCACAGCAAGC
let-7g-2	CCTCTGCTGAGGAAGGCAGTAAGTTGTATAGTTATCTCCTTAACGGGGTGCACAATCCTGATCCCCAACAACAACACAACTTACTACCTCACCACAGCACAGACAAAAATAATACA
let-7h	TCATTACCACGTACTGGCTGAGGTAGTAGTTTGTGCTGTTGGTTGGGTTGAGACACTGCCCGCTATGGAGATGACTGCGCAAGCTACTGCCTTGCTAGTGCTGGTGCCTCCACTC
let-7i-1	CAGACTGCTCACTTTGGTCTGAGGTAGTTGTTTGTACAGTTTGAGGGTCTGTGATTCTGCCCAATACAGGAGCTAACTGTACAAGTGACTGCCTTGCCCACGGTTG
let-7i-2	GGCTGACTCGGCTGTCTCTTGGGAAAGACAGTAGATTGTATAGTTATTTAAAAAAGAGGTTACAAAACCCCACAACTATTCAATCTACTACCTCAGCTCCAAGGACAGCATCCACGTTG
let-7i	CGCCACCAAGGACAGTGGCCTGCTTGGGGGACATACTTCTTTATATGCCCATATGAACAAGAGCAACTATGGAATGTAAAGAAGTATGTATCCCAGGTCGGGAGAAATTGCAGCGCAG
mir-1-2	AGAACGAGGGCTTGAACCTCACCAAGAATACATACTTCTTTACATTCCATAGCTATCATATGTTCATATGGGTACATAAAGAAGTATGTGCACCAAGGAGGTAATCTTAGATATGAAATT
mir-100	CTCTTAAAGTGTTAATGCCAGCTGCCACGAACCCGTAGATCCGAACTTGTGGTGACTGGCTGCACAAGCTCGTATCTATAGGTATGTGTCTTCCTGGTAAAAACAG
mir-101a	TGCTAGATTTGACAGGCTGCCCTGGTTCAGTTATCACAGTGCTGATGCTGTCCCCATCGAAGGTACAGTACTGTGATAACTGAAGGATGGCTGCCAACTTGACAC
mir-101b-1	TTGTGATGGCACTGCCAATCTTCAGTTATCATAGTACTGTACTTGAGAGGGACACAGCACCGGTACCATGATAACTGAAAATGGACAGTTCATAGTT
mir-101b-2	AGTGTATTGTGATGGCACTGCCAATCTTCAGTTATCATAGTACTGTACTTGAGAGGGACACAGCACCGGTACCATGATAACTGAAAATGGACAGTTCATAGTTCGCTCCTCA
mir-103-1	TCATCATCATCACCCTGCTCTACGCTTTTAGCCTCTTTACAGTGCTGCCTTGTCTAATCATGTTCAAGCAGCATTGTACAGGGCTATGACAGCATAGAGAGCTGTGCGGCTC
mir-103-2	TGCAGTTTACCTCCTCTACGCCTTCATAGCCCTGTACAATGCTGCTTGATCAAGACGGCACAAGGCAGCACCGTAAAGAGGCTGAACGCAAAGAGGAAACAGACAGTAGGA
mir-106a	GATCGTCCAGTGTGGGATAAAGTGCTTACAGTGCAGGTAGTGATGATAATCTGGCCTACTGCAGTGTGAGCACTTCTTTCCCACGCTGGACAAAAAGCTCTGAC
mir-107	CGCTGCAGCTCTGCATGCAGTGATAGCCCTGTACAATGCTGCTTGATCGCCATGCCACAAGGCAACACTGTAAAGAAGCTCACAGCATGTAGAAATACTCCA
mir-10b-1	GAAGTTTTTTCATCGACCATATACTCCCCTAGAATCGAATCTGTGAATCTGGTTTCATCACACAAATTCGGTTCTACAGGGTATATATAGACGACGGGAAGC
mir-10b-2	CGTGGTATTTCAGTTGCCCATGTATTCCTGTAGAGACGTATTTGCGACTGCTTGTACTTCACACAAATTCGGTTCTACAGGGTACATATAGACAACTAATGTGTTTTAGGTTA
mir-10c	CGTTGTGTGTAAATCCACTATATACTCCCCTAGAAGCGAATTTGTGATTGTATTAATGATTTTTACACAAATCCGGATCTACAGGGTAGATATAGAAGACA
mir-10d-1	GATGGTTAGTCATCGCCCATAGACTCCCCAAGAACCCAATCTGTGACTGAGGCAGCTCCACACACATTCGGTTCTACAGGGTATATATAGGCGAAGGTTCACTTCA
mir-10d-2	AATCGAAGTTTTTTCATCGACCATATACTCCCCTAGAATCGAATCTGTGAATCTGGTTTCATCACACAAATTCGGTTCTACAGGGTATATATAGACGACGGGAAGCGATGC
mir-122	GCCGAGGTGCTTTTCACACTGTAGCTATTTAGTGTGATAATGGCGTTTGACGGAGAGGAAACAAACACCATTGTCACACTCCACAGCTCTGGAGGACAAGGTTTTCTGCAGACAGAGGC
mir-124-1	GAATATAGGAAGATCATCTCTTGGCATTCACCGCGTGCCTTAATTGTAAGACATTAAATCAAGGTCCGCTGTGAACACGGAGAGACACAACCCGCTCATCTGTGTGT
mir-124-2	AAATATGGGTTGTCACTCCTCGTGTTCACAGCGGACCTTGATTTAAATGTCCATACAATTAAGGCACGCGGTGAATGCCAAGAGAGCGACCAAATATCAGC
mir-124-3	TTGGAAGTTTCGGTTTGGGCTCTTTGTGTTCACAGTGGACCTTGATTTAATTTCAATACAATTAAGGCACGCGGTGAATGCCAAGAGAGAAGCCACAGTCTTCGCTCACC
mir-124-4	AAGGCGACTTCTTAAAGGGTTGTCACTCTGCGTGTTCACAGCGGACCTTGATTTAATGTCCATACAATTAAGGCACGCGGTGAATGCCAAGAGAGGAATCTACACAGCATCATG
mir-124-5	TGTGACTCCTGGCTTCCTCCCTCAGTGTTCACAGTGGACCTTGATTTAAAATCAGTCAATTAAGGCACGCGGTGAATGCCAAGAGAGGAGCCTCTGCTGCTCCACT
mir-125a-1	TGCGAGCAGCTCTCGGTATGCTTCATTGTCCCTGAGACCCTTAACCTGTGATGATATGAAAGGTCACAGGTGAGGTCCTTGGGAACAAAGCTGCATGCATTTGCTT
mir-125a-2	TAATTTTACAGTATGCCCCTCTGTCCCTGAGACCCTTAACCTGTGAGGTCAAAGCAGGTCACAGGTGAGGTCCTCGGGAACAGGGCTGCATTCAGTTTCAACATC
mir-125b-1	AGAGCAATCTGTACCTCTCTCATTCCCTGAGACCCTAACTTGTGACGTTTTGCTGTGATGTGCACGGGTTGGGTTCTTGGGAGCTGCGAGGGGCACTCACACATCTCTAACTCAG
mir-125b-2	GTCGATTGTGCCGTCCGCCCGCGTCCCAAGAGCCTAACCCGTGATTTTTCATCAAGAGAGCTCACAAGTTAGGGTCTCAGGGAGCAGGTGAAGTACGACAGAGTCTAC
mir-125c	GAGATAGCGCTGTCTGTGCATCTCTCTCAGCTCCCGAGAGCCTAACCCGTGGACATGAAAGCACAACGTCACAAGTTAGGGTCTCAGGGATGGAGAAAGATACGTATCCTAATCG
mir-126	AGAAGAGAGGAACATGGCCAGCTTCGCGGTCCATTATTACTTTTGGTACGCGCTATGCCACTCTCAACTCGTACCGTGAGTAATAATGCACTGCGACTGGTGCCGACTCCAGACAGATGT
mir-128-1	GAGAAAACAAGCTGTGGCAGTAGAGGAGGGGGCCGTTACACTGTCAGAGATGTAGTCTGAGGGTCTCACAGTGAACCGGTCTCTTTTCCTGCTGCTTCTATTCATCACAGTGA
mir-128-2	TCTAACGGCGACGACGTGAGAGGGCTGGAAAAGAGACCGGTTCACTGTGAGATTCATAGAGGCCTCTCAGACAGCGTCCCGGCCCCGCATCCCGTCTCTCAGGCTCCAGATTCTT
mir-129-1	CTGAGCGCTGTTGTTCTTTTCAGGTCTTTTTGCGGTCTGGGCTTGCTGTCATGTGTCTATCCAGGAAGCCCTTACCCCAAAAAGCATCTGCAAGGGATCCTTACA
mir-129-2	GATGCCAGAATCCAGTGCAGATACTTTTTGGGGTAAGGGCTTCCTGGCTACTGCCTTAGGAACAGCAAGCCCAGACCGCAAAAAGACCCAAAAAGGACAGTTTTGATCCTTTGT
mir-129-3	GATAATGTCCTTCACGAATCTTTTTGCGGTCTGGGCTTGCTGTTCATAACTATTAATCTGGGAAGCCCTTACCCCAAAAAGCATTTGCGGAGGGCGCAATCGCCGCGC
mir-130-1	GGGTGTCTGTTTCATCAGCCAATGCCCTTTTAATATTGCACTGCTCATCTCAGCGTCCAGTAGTGCAACAGAAAAAGGGCAGTGGACAACAACATGGACACCATCAGCC
mir-130-2	GTGTGGTGGGGGTGTCAGCCAATGCCCTTTTAATATTGCACTGCTCATCTGATTTCACAGTAGTACAACAGAAAAAGGGCTTTGGACAACACGGCTGCGCCTCTGT
mir-1306	CCACCAGAGCTAACGTCCATTACCTCTGCGTCACTGGACGTTTGCAGGGGAGGTGGTGGAGGTGCTCTGCCCTCATCTAGGCCAAAATCATCAGGTGGCTCCAAGGGGAG
mir-130b	ATGTCAGGCTCAGCTGACTGATGCCCTTTCATTATTGCACTGCTTGCTGCATCTCCCACAGTAGTGCAACAGGGAAAGAGTATCAAGCAGAGAGCATCCTGTCG
mir-130c-1	TGGGTGTCTGTTTCATCAGCCAATGCCCTTTTAATATTGCACTGCTCATCTCAGCGTCCAGTAGTGCAACAGAAAAAGGGCAGTGGACAACAACATGGACACCA
mir-130c-2	CGTGTGGTGGGGGTGTCAGCCAATGCCCTTTTAATATTGCACTGCTCATCTGATTTCACAGTAGTACAACAGAAAAAGGGCTTTGGACAACACGGCTGCGCCTCT
mir-132a	ATTTCTCCTGCTGTCTCCATGGTGACCGTGGCATTAGATTGTTACTGTAGTAACAGCACCAGTGGTAACAGTCTACAGCCATGGTCGCTAGGGGGCAAAACATACATCTG
mir-132b	ATATTTCTCCTGCTGTCTCCATGGTGACCGTGGCATTAGATTGTTACTGTAGTAACAGCACCAGTGGTAACAGTCTACAGCCATGGTCGCTAGGGGGCAAAACATACAT
mir-132	AATCATATTTCTCCTGCTGTCTCCATGGTGACCGTGGCATTAGATTGTTACTGTAGTAACAGCACCAGTGGTAACAGTCTACAGCCATGGTCGCTAGGGGGCAAAACATACATCTGA
mir-133-1	TCTTGCAGCTGAAGCAACACGCCTTGCTGTGGCTGGTCAAACGGAACCAAGTCAGGTGTTTCTGTGAGGTTTGGTCCCCTTCAACCAGCTACTGCGCCGTGAATTCAGTCAGCA
mir-133-2	CCAGATTCTACCCTAAAATGCTTTGCTAAAGCTGGTAAAATGGAACCAAATCAACTGTTCAATGGATTTGGTCCCCTTCAACCAGCTGTAGCTGTGCATTGATCACCCCAATCCAC
mir-133-3	CCGGTAGTCATCAAAGCATAGCTACAGCTGGTTGAAGGGGACCAAATCCATTCAAGAGGTGATTTGGTTCCATTTTACCAGCTTTAGCAAAGCATTGTGGAGTCACTGTGT
mir-133a	CTCCGGTAGTCATCAAAGCATAGCTACAGCTGGTTGAAGGGGACCAAATCCATTCAAGAGGTGATTTGGTTCCATTTTACCAGCTTTAGCAAAGCATTGTGGAGTCACTGT
mir-133b	GCTGAAGCAACACGCCTTGCTGTGGCTGGTCAAACGGAACCAAGTCAGGTGTTTCTGTGAGGTTTGGTCCCCTTCAACCAGCTACTGCGCCGTGAATTCAGTCA
mir-135a-1	CAGATCTCCCACTCTGTACCCAATGGCTTTAGACCCTATGTGACATGCCAGAGAAAATCACATAGGAATAGAAAGCCATAAAACACAGCAGCGAGCCATCACA
mir-135a-2	CTGCCTTCCAAATCAAACCACACATGCGTCTTATGGCTTTCTATTCCTATGTGAGTTCTTTCTAACATGTCATGTAGGGTTTAAAGCCATTGGATACACAGTGGACTTTCAACTGA
mir-135b-1	TTGGCCAGCGTGTTGAGCACTCGCCGCGTGTTTAGTGGCTTCTACTCCTACATGAACCCATCTACCATCACGTAGGAATAAAAAGCCATAAGACACAACAGCAATCTCACAGGAGGAAGG
mir-135b-2	CGTGTGCGCTTTGCTCCCAGCGCAGTGCATGGCTTCCATCCCTATATGAACCATAAGTACAGTCAGATAGGAATAAAAAGCCATACAATGCACGGGGCATTGAAAGGACTGAG
mir-135c	TTGTCTGCAGATCTCCCACTCTGTACCCAATGGCTTTAGACCCTATGTGACATGCCAGAGAAAATCACATAGGAATAGAAAGCCATAAAACACAGCAGCGAGCCATCACACTGGTAGCAA
mir-137-1	GCGTGACCGTTTGCTCCCGTCTCGACCACGGGTATTCTTGGGTTGATAATACAGATGTCGATGTTATTGCTTGAGAATACGCGTAGCTGAGCGGAAGCCATCATCATCATC
mir-137-2	AGTGCTGATGATAAAGCTTCCGCTCGACTACGCGTATTCTCAAGCAATAACATCCACATCTGTATTATCAACCCAAGAATACCCGTGGTCGAGACAGGAGCAGAAATGCCCACCTCC
mir-137-3	CTGTTTACTGAAAGACTCTCTTCGGTGACGGGTATTCTTGGGTGGATAATACAGATCACGTTGTTATTGCTTAAGAATACGCGTAGTCGAGGAGAGTCCTCTCTTCGC
mir-1388	CGGAAGCGGTGCAGGGCCACCCTGGTGTTGTGAAATAGCCGGATTATAAGAGGTGTGTGTCATCGGCCTGATTCACAACACCAGCTGCGGCACACACACCTGAGAGGCAGATCTT
mir-138	TGAGGCGAGTTAGCATTTCATGGGCTGACGAACCTGAGATTGAGCCTAAAATCACCATTCTCAGGTTGGACAGTCCTTGAAAGGACTACTCAAGATTTAAAGCGGGA
mir-139	AGGCTAGCAGCGTGAGGTCCTGGTTGTTATTCCAACAGAGCTGGGTCTCCAGTAGCATCACTAACATACTGGAGACACATGCACTGTAGAATACAGCCAAGCCATGAAGACGGGCCTCGG
mir-140	ATTGTGTCTCTGTCTCCGGTGTCACGTCAGTGGTTTTACCCTATGGTAGGTGACATCATGCTGTTCTACCACAGGGTAGAACCACGGACGGGATGTTGGGAGGTGTCTGCGTCCGTCAGT
mir-142-1	ACTTGATGTACAGTGTTGTCACCCATAAAGTAGAAAGCACTACTAAACTTTACTACACAGTGTAGTGTTTCCTACTTTATGGATGAGTATACTGTTTGCTGCAGAGGAAAGT
mir-142-2	TGAAGCCAACAGTACACTCATCCATAAAGTAGGAAACACTACACTGTGGCGAGGAGTTTAGTAGTGCTTTCTACTTTATGGATGACTGCACTGTACATCCACC
mir-143	CCAGTTTACTTCCATCCCTGCGGCCCATGGTGCAGTGCTGCATCTCTGGTCAGTTGGTAGTCTGAGATGAAGCACTGTAGCTCGGGACGGAGGGCGCAAATACCA
mir-144	CACGGTTCTGTCTTGTGCCCTGGACAGGATATCATCTTATACTGTAAGTTTATTAAAGAGACACTACAGTATAGATGATGTACTATCCAGGGTTTCATTCCCCCTC
mir-145	CACATTGTACCTTCCTCTTCTCCTCTCTCCTGGGGTCCAGTTTTCCCAGGAATCCCTTGACCTATCAGAAAGGGGGATTCCTGGAAATACTGTTCTTGGGGGTGGGGCTTATCAGCA
mir-146a	ATTTTAATGTGTGCTCTACTATGAGAACTGAATTCCATAGATGGTGACATCTTCAGGTGTCATCTATGGGCTCAGTTCTTCTGGCATGGTACTAGTTTGTCAGCCGTACAGCAC
mir-148	TCCAAATGGTTAAAGTATTAACTTCCAAAACAAAGTTCTGTAATGCACTGACTGCGGGCAGTTAGAGTCTAAGTGTATCACAGAACTTTATTTGGAAAGCCACAGTGCCACCTCATAGGT
mir-150	TCTTTAGCACAGCCCCCCCAAAACCTGTCCAGCGTCACTGGTGTCAAGACACTGGTACAAGGATTGGGAGTGACCAGACCAAGAACACATGCAGGACTTCAGGA
mir-152	ATGCCTGCGATGATTTTTCAGACCCGGGACAAAGTTCTGTTATGCACTGACTAGCACAGATTCACAGTCAGAGTGTATCACAGAACTTAGACCAAAGTCCAGTATTCCA
mir-153a-1	TGGCTGAGGAGACACAGTTTCCAATGATCACTTTTGTGACTATGCAACTGGGCTCATATTACTAGCTGCAACATCACAAAAATGACACTGGCAACCGCAAAATACAGAGTT
mir-153a-2	TGGTTGTAGAGTCACAGTCTCCAATGATCACTTTTGTGACTATGCAACTGGGCTTATATTACTAGCTGCAACATCACAAAAATGACACTGGCAACCGCAAGTTAGCTGGTA
mir-153b	TGTATTTTAACATCTCCCAGTGTCATTTTTGTGGTTTGCAGCTAGTACTCTGGCTCCAGTTGCATAGTCACAAAAATGAGCATTGGCAGGTGTGACTGGCTACTGC
mir-153c	CCTGCTGCAGCCACATCAGTCAATGATCATTTTTGTGACTATGCAACTGGACCCAGACTACTAGCTGCAAACCACAAGAATGACACAGACAGATGTGTTCAAAATT
mir-15a	ACCGCAGCAGCAGTTCTGGTGATGTTGTAGCAGCACGGAATGGTTTGTGGGTTATACTGAGATGCAGGCCATACTGTGCTGCCGCACTAAAGCCTGAATAT
mir-16	CTTTCCCATGTACCTGCCACGCTTTAGCAGCACGTAAATATTGGCGTGTGAGAATAGACCCCAACCCCAATATTAGCAGTGCTGCTTCAGTGTGGCTGGATCAAACACCCTTCAT
mir-17-1	TGCTGTAATGGTCTGTGTATTGCCAAAGTGCTTACAGTGCAGGTAGTACTATGGAATACCTACTGCAGTGGAGGCACTTACAGCAATACCCTGACACTGATGTGC
mir-17-1	GCAGTTTACAGTCACTATAGTGCCAAAGTGCTTACAGTGCAGGTAGTTTTGTTCAATTCTACTGCAGTGAAGGCACTTTCAGCACTCTTCTGATAATATTAAC
mir-17-2	AGCAGTTTACAGTCACTATAGTGCCAAAGTGCTTACAGTGCAGGTAGTTTTGTTCAATTCTACTGCAGTGAAGGCACTTTCAGCACTCTTCTGATAATATTAACTGAA
mir-1788	AGATGTGCTGGTAGGTGTGTCTTTGGTGTTCAAGGCTTGCTTTAGCTGCCTGTGTAACAGATAAAATTCGCAGGCAACTTAAAACAAGCCTCGAAAGCCAGACTGAATCCGCTGG
mir-18-1	GAAGTACTGTCTTTGTGCTAAGGTGCATCTAGTGCAGATAGTGAAATAGACTAGCACCTACTGCCCTAAGTGCTCCTTCTGGCATAAGGGGCTGTGATAAGCGCCACCA
mir-18-1	TTCGTTTGAAGTACTGTCTTTGTGCTAAGGTGCATCTAGTGCAGATAGTGAAATAGACTAGCACCTACTGCCCTAAGTGCTCCTTCTGGCATAAGGGGCTGTGATAAGCGCCACCA
mir-18-2	GTGACTACTACTAGTACTTATGCTAAGGTGCATCTAGTGCAGATAGTGAAGTAGACTAGCACCTACTGCCCTAAGTGCTCCTTCTGGCATAAGGGGCTGGGACTCTCATCT
mir-18-2	TACTACTAGTACTTATGCTAAGGTGCATCTAGTGCAGATAGTGAAGTAGACTAGCACCTACTGCCCTAAGTGCTCCTTCTGGCATAAGGGGCTGGGACTCTCA
mir-181a-1	TTGTTGTGATCTCAAGTTTTAGGGTACACTCAACACTCGATGGTTTTCTCTGAGTCACAAACTCACCGACAGCGTTGAATGTTCTCCAAGACTTGAAAAACTCA
mir-181a-2	ACTCTCTGGTGCCCGTGGGGAACATTCAACGCTGTCGGTGAGTTTGAGCTCTGACTGAAAACCATCGACCGTTGACTGTACCTTGAGGGACACCACAGCAC
mir-181a-3	TCCTCGCCTTGCTTGCCTCGGTGAACATTCAACGCTGTCGGTGAGTTTGGTATGGACACAAAAAACCATCGACCGTTGACTGTGCCCCGTGGTTCGCTCCGA
mir-181a-4	CTGTGACAAAGCCTAGCCACAGGGTACAGTCAACGGTCGATGGTTTTTTTTCTTTCAATTTAGCTCAAACTCACCGACAGCGTTGAATGTTCACTGGGGCAAGCAGAGACCTGATGGTG
mir-181b-1	GGAAGAGCTTACTCTTAAGGCTGCAATAAACATTCATTGCTGTCGGTGGGTTTGCAACAGAATAACTCACTGATCAATGAATGCAGACTGCGGTTCAAACACCCCATTACCCA
mir-181b-2	CCGAAGACCTAAGGTCACAATCAACATTCATTGCTGTCGCTGGGTTGGACTGTGTAGAAAAGCTCACTGAACAATGAGTGCAACTGTGGCCCAGATCTGCCTGACT
mir-181b-3	ACGGTCGGATGAAATCTGGGACACAGTTGCATTCATCGTTCAGTGAGCTCTCCCACACAGTTAAACCCACCGACAGCAATGAATGTTGATTGTGACCTTTGCTGTGGTTTGCA
mir-182	TCTCAGCTGGTGGATGCTCTCAGGCAGTAGTTGGCAAGTCTAGAACCACCGGATCCATCTACCTCACCAGTGTGAGTTCTACCATTGCCAAACACCACCTGATAGCTGTAGGGC
mir-183-1	CGTAGGCTGTGTGGTTCTGTCTCTACTCTGTTTATGGCCCTATGGTAATTCACTGATAGTGTGCTGTGACAGTGAATTCTACCAGTGCCATACACAGAACAGGAGGAGAAGGAAG
mir-183-2	TCGTCATCAAGTGGTTCTTTCTCTGCTCTGTTTATGGCCCTATGGTAATTCACTGATAGTGAGCTCTCACAGTGAATTCTACCAGTGCCATACACAGAACAGGAGTCATTGTCAACC
mir-184-1	TGGTACTGTGGTCACTCACATCTCCTTATCACTTTTCCAGCCCAGCTATAGATTCTGTATCCGTTGGACGGAGAACTGATAAGGGCATGTGCATGACATTACCTACAGATA
mir-184-2	GGCTTTAACATTGTCAAGCACATATCCTTATCACTTTTCCAGCCCAGCTATCTATTAAATGTTTGTTGGACGGAGAACTGATAAGGGTATGAGTCTGACACTTTCCATCACTGA
mir-187	AGGTGACTTGCTGGCTGGGCCAACGGCTGCAACACAGGACATGGGTCCTGCCTCTCCTCCCCGCTCGTGTCTTGTGTTGCAGCCAGTGGAGCTGCCTGTCTGCCCGCT
mir-18a	ACTACTACTAGTACTTATGCTAAGGTGCATCTAGTGCAGATAGTGAAGTAGACTAGCACCTACTGCCCTAAGTGCTCCTTCTGGCATAAGGGGCTGGGACTCT
mir-18b	CGTTTGAAGTACTGTCTTTGTGCTAAGGTGCATCTAGTGCAGATAGTGAAATAGACTAGCACCTACTGCCCTAAGTGCTCCTTCTGGCATAAGGGGCTGTGATA
mir-190a	ACCGGAGGCCTTCTCTGCAGGGCTCTGTCTGATATGTTTGATATATTAGGTTGTTATTCAGTCCCAACTATATATCAAACATATTCCTACAGTGTCCCGCTCTGTCTACAGACATGT
mir-190b	ACCTGGAAGCCTTCTCTGCAGGGCTCTGTCTGATATGTTTGATATATTAGGTTGTTATTCAGTCCAACTATATATCAAACATATTCCTACAGTGTCCCGCCCTGTCTCCAG
mir-192	AAGAGAGATGGGGCACAAGGTGATGACCTATGAATTGACAGCCAGTGATTTCCAGCCTCTGCCTGTCAGTTCTGTAGGCCACTGCTGCGTTCGTCCTGCTGAGCGT
mir-193a	CTGTTTATCATCGGCGACGAGCCTTCTGGTGCTTGCTGGATGTAACAGCAACTCCATGTGGAAGCTGTGTCTGTTCCAGTGGAGGTGCTGTTACTTGCAGAGATCTACCAAAG
mir-193a	TGACTTGAGGGGTCACATGAGCCAGAAACTGGGACTTTGTAGGCCAGTTGAATGAAATGAGGACTCACCTTGCCCGCAAAGACCCAGCCTCTGACACACTATCATCAGTCCCGTCG
mir-196-1	TGATGCGACGAGTTTTACTGAGGTAATCAAGGCAGTTTCGTGTTGTGGGAGAAATAATATAGCCCAACAACATGAGACTACCTAAACCACTCCACAGCCCGCTCTCCTCTTCTGTTT
mir-196a	TTGATGAAGACGAACTGACGTAATCAAGGCAGTTTCTTGTTGCCGAGCCAGGAAGCCAACCCCAACAACATGAAACTACCTAAACCACGCTTCAGCTTCGCGCAA
mir-199-1	TTGGTGTCATTTCCCAGCCTAGCCTAACCAATGTGCAGACTACTGTTCAGCTGCAGCCTGATGAACAGGTAGTCTGAACACTGGGCAGGCGAGGTGGGGGTTGAGGGGTGA
mir-199-2	ACCCTTCAGCCGCCCGGCCCGCCTGCCCAGTGTTCAGACTACCTGTTCAGGAAGTAGTGGTTGTACAGTAGTCTGCACATTGGTTAGGCTGGCCGGGGAAGC
mir-199-3	AACGAGAAAGGGTCCTGCTCCGTCATCCCAGTGTTCAGACTACCTGTTCAGGATCTTACTGGTGTACAGTAGTCTGCACATTGGTTAGACTGTGCAAGGAAGTGCATCAG
mir-199-4	CAGAAGAGGGTCCATGCCCAGTCTAACCAATGTGCAGACTACTGTACACCAGTATGACAATGAACAGGTAGTCTGAACACTGGGTGGACGGAGCCGGAGTTAGA
mir-199b-1	TGTCATTTCCCAGCCTAGCCTAACCAATGTGCAGACTACTGTTCAGCTGCAGCCTGATGAACAGGTAGTCTGAACACTGGGCAGGCGAGGTGGGGGTTGAGGGGT
mir-199b-2	CCCTTCAGCCGCCCGGCCCGCCTGCCCAGTGTTCAGACTACCTGTTCAGGAAGTAGTGGTTGTACAGTAGTCTGCACATTGGTTAGGCTGGCCGGGGAAGCACAG
mir-19a-1	CAAATATCTCGCAGTTCTCTGCTAGTTTTGCATAGTTGCACTACAAGAATATATGAGTTGTGCAAATCTATGCAAAACTGATGGTGGCCTGCTTGCTCTCCAC
mir-19a-2	TAATTGTGGCTGTCCTCCGTTAGTTTTGCATAGTTGCGCTGCAAGAAGAAATAAGTTGTGCAAATCTATGCAAAACTGATGGTGGCCTGCATTTCCATCCAAATCCTCTT
mir-19b-1	GATTTCTGTCGATCGTCGCGTGGTCAGTTTTGCTGGTTTGCATTCAGCTTTAACGGGTGTTTGCTGTGCAAATCCATGCAAAACTGACTGCGTTGATGAGCTATATTCT
mir-19b-2	GGGTAGCTTATGCACGTGGGTCTCTGGTTAGTTTTGCTGGTTTGCTTTCAGCTTTTAAATGTACTGCTGTGCAAATCCATGCAAAACTGATCATAGAACTGAAAATAATCTATC
mir-19d	AATGTCTTTACTGATCCTGGCCAGCTTTGCAGGGTGGGCAGTCAGCCTGTGTGCATAAGGACCAGCTGTGCAAACCCATGCAAAACTGACCATGGCCAGGACTGTCATC
mir-1	AATGAACTCAGTTTCAGCAGTATTAAAGTGCTTATAGTGCAGGTAGTGTTTTGCACAATCTACTGCAATGTAAGCACTTGAAGTACTTCTAACTGCATCTTTCTGT
mir-20-1	AAGACAGGTTTCAGTAGTATTAAAGTGCTTATAGTGCAGGTAGTCTTCTTACTGTTTAAATTCTACTGCAATGTGAGCACTTCAAGTACTCCTAGACTACGTCGTCTTGGG
mir-20-2	CAGAAATGGCTCTCAGGATCCATCTTACCCGACAGTGCTGGACTGTACTACTGTTGTTCTAACACTGTCTGGTAACGATGTTTTCTGGGTGACTGCGTGGTCT
mir-200a	TCACACGTTTTTTGGGTGATTATCTCCATCTTACGAGGCAGCATTGGATATCATCACTTTCTCTAATACTGCCTGGTAATGATGATGATAGCCATCTGCCGACTACAATC
mir-200b	CGCCGCCTGCTCGTCCTCTCTGGTGCAGTGGTTCTAGATAGTTCAACAGTACAGCATACGTTTGTGAAATGTTTAGGACCACTTGATCAGAGCAAGGAACTCACA
mir-203-1	GCGTAGTCTCTCTGATTAAGTGGTTCTCAACAGTTCAACAGTTCTTTAACAAAATTGTGAAATGTTTAGGACCACTTGACCAGTACGACAAATGCTCCCACCTTTG
mir-203-2	GCCTCATGAAGTGAGAGGTGACAGCTGAGCTCCCCTTTGCTGTCCCTGCCTTACAGAAGCTCCAGGCATAGGATGACAAAGGGAAACCCACAGGTCACACAGATTGATGGACTG
mir-204-1	AGGAGGGAGGGATGTCAATGGTGATAGCTGAGCATCCCTTTGCTGTCCCTGCCTTATCCAAGTTCCAGGCATAGGATGACAAAGGGAAGCCCACATGTCACAGAGGAGCTCT
mir-204-2	TCCAGCCATGTGACCTATGGACTTCCCTTTGTCATCCTATGCCTGGATTAATACAAAAGGGGCTGGGAAGGCAAAGGGACGCCCAGTTGTCATGCAAGCATCTAATGT
mir-204-3	TGAAACCATCCATGTATTCTATCCTTCATTCCACCGGAGTCTGTGTAAAGTGCCAATCAGATTTCAGTGGTTTGAAGAGTAAGACACATGGAATTTTTCATCCTCA
mir-205-1	TGCCAGAATATTCCATGTGTTCTATCCTTCATTCCACCGGAGTCTGTATCTGTATTTGACCAGATTTCAGTGGTGTGAAGTGTAAGAGACATGGAAATACGACTTCAGT
mir-205-2	CGAATCCAGTTGTTGTCCCTTGTGAGCACATGCTTCCTTATATCCCCATATTAATACGCCACTTATGGAATGTAAGGAAGTGTGTGGTTTCAAGGGGACCTGAGCATC
mir-206-1	CAGCGAATCCAGTTGTTGTCCCTTGTGAGCACATGCTTCCTTATATCCCCATATTAATACGCCACTTATGGAATGTAAGGAAGTGTGTGGTTTCAAGGGGACCTGAGCATCGACGTGGAC
mir-206	TCCAATGAACTCAGTTTCAGCAGTATTAAAGTGCTTATAGTGCAGGTAGTGTTTTGCACAATCTACTGCAATGTAAGCACTTGAAGTACTTCTAACTGCATCTTTCTG
mir-20a-1	AATGTAAAGACAGGTTTCAGTAGTATTAAAGTGCTTATAGTGCAGGTAGTCTTCTTACTGTTTAAATTCTACTGCAATGTGAGCACTTCAAGTACTCCTAGACTACGTCGTCTTGGGAA
mir-20a-2	GCGGAAAGGTAACCAGCAATACCTGAAGTGCACAAACTGCAGTAGATCAGTATTTACTACCTGCACTGTGAGCACTTTGGAACTGCCAGGACAACAGTGAGTTCATCTC
mir-20b	CACTCTCGGCCTGTCAGATAGCTTATCAGACTGGTGTTGGCTGTTAAGATTGCAAGGCGACAACAGTCTGTAGGCTGTCTGACATTTCGGGCTCTTTCATCT
mir-21-1	ACCCAGAAATGCTGAAGGCCAACAACTTCAGCCAGCTTACAGACCGCTGTTGCCAAGCACATCCAACAGCCAACACCAGTCTGATAAGCTAGCTGATGGTGTGGAAGAGTG
mir-21-2	AAATCTGCAGTCTAAAAGCAGGTAAGCCACTGACTAACGCACATTGTGCCAGTTTCCAGTTCCACTGTGCGTGTGACAGCGGCTAACCTGGTTTTGGGAACACCTCT
mir-210	GTCACACTCTCGGCCTGTCAGATAGCTTATCAGACTGGTGTTGGCTGTTAAGATTGCAAGGCGACAACAGTCTGTAGGCTGTCTGACATTTCGGGCTCTTTCATC
mir-212-1	TGTTTTATCAGTCAGTGCATCAATACCTTGGCTCTAGACTGCTTACTGCTAAAACTCCTCCAAAGTACAGTAACAGTCTACAGTCATGGCTACTGACGTCTGGCAAGCCTCTGC
mir-212-2	GTCCTGTTGCCAGAGCATCAGCACCTTGGCTTTAGACTGCTTACTGCTTATACAGTATCAAAGTACAGTAACAGTCTACAGTCATGGCTACTGAAGCCTGGCAATGCATCAA
mir-212-3	TCAGCTGTGACAGGATGAGACTGTTGTGGTGTGTCTGCCTGTCTACACTTGCTGTGCAGACCTTCTGCTCCTGTACAGCAGGCACAGACAGGCAGACAGATGGCAGCCCCACTGACATC
mir-214-1	ATCTTGGTGGGCTGATGTCTATCTGCCTGTCTGTGCCTGCTGTACAGGTTGGAGGATATTCTGCACAGCAAGTGTAGATAGGCAGACACACTGCAACTCCCTCAGCCAGTCGG
mir-214-2	GTGTTCTGCTGTGTTTTGGTGAAATCTCAGCTGGCAACTGTGAGTCGTTCACTAGCTGCTCTCACAATGGCCTCTGGGATTATGCTAAACACAGCGCCTCGGC
mir-216a	AGGAAACTCTGAGGCTGACTGAGTAATCTCTGCAGGCAACTGTGATGGTGCTTTATTTTCTCACAATCACCTGGAGAGATTCTGCAGTTTGTCTAATATTCCTTT
mir-216b	CGGAGTGAAGGAAGAGCTTTCTGATGTGGATGATACTGCATCAGGAACTGATTGGCTAATGCTCAATTGCCAACAGTACCTGATGCATTGCCTTCAGCATCGAAAGAAACGTCACAA
mir-217	TGTGACGACATGATGTTTCTGGCTTTAATTAGTACAGCCTGTATTAGTAATGTCATCTATTCTTTACAGGCTATGCTAATCTATGCCAGAATCATCAATGCAATGGATGGTG
mir-2187-1	CCGTCCCAATTGCATTGCTGATTCTGGCACAGATTAGCATAGCCTGTAAAGAATTGCTGATATCACTAAAACAGGCTATACTAATTAAAGCCAGAATCATCAATTCAGATCTTCAGACA
mir-2187-2	GAAGAATACGAGCCGTGTGGGATAGGTCTGACCTCACACAGCCTTCCTTCAGCCGCACAGGACATGTGAGGTTGGACCTTTCCCACACCACTGATATTAT
mir-2188	ATTGGTTCTTGTGCAGCTGTCTCTTGTGCTTGATCTAACCATGTGGCCCCGCCTACTGTAACATCACATGGTTCCGTCAAGCGCCAGGGACCGCCTAGCACACA
mir-218a-1	TTTGCAGGGCCGTTCCATGGTGCTTGAAAGAACCATGTTCCACGATAGGAACCTGGCAGTCACATGGTTAGATCAAGCACAAAGGAACAACCTGCTGACTGAC
mir-218a-2	ATAGCTGAGGCAGACAGTGCACACAAGACTCCAAGGTGCTTGGCACAACCATGGACAGAAGATGCACTGCATGGTTAGATCAAGCACAATGGAGTCATGAGCAACGACAAAAAAAGTCC
mir-218b	TGTCTTATTTTGAGCTCTAGCTGCTGATTGTCCAAACGCAATTCTTGTGAAATTTCAAATCCAACCCGAGAATTGTGCCTGGACATCTGTTGCTGGACGCTCCTGCACCTCCT
mir-219-1	TTTCCTTTTTCTGGTTCATTTATTTGTCTTATTTTGAGCTCTAGCTGCTGATTGTCCAAACGCAATTCTTGTGAAATTTCAAATCCAACCCGAGAATTGTGCCTGGACATCTGTTGCT
mir-219-2	CGCTGATTTTCAGAGGTCAGGGGCGTGATGTCCATCCACAACTCCTGGTTTCACAAAAGCACATGCAAGAATTGCGTTTGGACAATCAGCTCCGGACCTCCATCCTTTC
mir-219-3	TAAGGTGCTCACTGGCTGACCTACAGCAGTTCTTCACTGGCAAGCTTTATGTCCTCATGTACCAGCTAAAGCTGCCAGCTGAAGAACTGTTGTGGTTGGCTATTCCCTGCA
mir-22-1	TGAGCCTTCCGGGAGCAGAGCTGGCCAGAGCAGTTCTTCAGCTGGCAGCTTTAGCATGTGTACAGAAACATAAAGCTTGCCAGTGAAGAACTGCTGTGCGTCAGCCGGTATGAGGCCGGC
mir-22-2	GAGACCTTTGCTTTCGTCCTGAACCTGGCATACAATGTAGATTTCTGTGTGGTTCTATTCTACAGCTACATTGTCTGCTGGGTTTCTGGCAAGTAATATAAGCAG
mir-221-1	CAATGCAGGTGTCGGGTGGAGTCCTGAAACCCAGCAGACAATGTAGCTGTAGACTGACACACACAGATTCCTACACTGTATGCCAGGTTCAGAACTTACCCAGGTTGTCAG
mir-221-2	TCACGCCTCTCTAGCTGCTGTCAGTTGCTCAGTAGGCAGTGTAGATCCTGTGTAGCAATCAGCAGCTACATCTGGCTACTGGGTCTCTGACAGTTCTGCCTACTTCCCA
mir-222-1	TATTCAGAATAAGGCGGCTGTCAGCAGAGACCCAGTAGCCAGATGTAGCTGCTGCCAGCCCCACAGGATCTACACTGACTACTGAGCAACCGCTGGGTGCCCTGTGGCTCTGCAGCT
mir-222-2	GTGACCTTAACTTGTAGACAAGTGACACCTCACTTGGGGTATTTGACAAACTGACACTCACTGATACAGAGTGTCCAACTCAGCTTGTCAAATACACTAAGTGGGGGGCCTGATCTCA
mir-223	GTGCTCACTGGCTGACCTACAGCAGTTCTTCACTGGCAAGCTTTATGTCCTCATGTACCAGCTAAAGCTGCCAGCTGAAGAACTGTTGTGGTTGGCTATTCCCTGC
mir-22a-1	GGGAGCAGAGCTGGCCAGAGCAGTTCTTCAGCTGGCAGCTTTAGCATGTGTACAGAAACATAAAGCTTGCCAGTGAAGAACTGCTGTGCGTCAGCCGGTATGAGGCC
mir-22a-2	CCTCTCAGTGCGTTGCCTCACAGTCGTTCTTCACTGGCTAGCTTTATGTCCCACGCCCCACACTAAAGCTGCCAGTTGAAGAGCTGTTGTGTGTAACCATGACAACA
mir-22b-1	TCCAGCTCTATCTGTTGGCCAGGGGAATTCCTGGCAGAGTGATTTTTTTTAAACTAGAGGACTGAATCACATTGCCAGGGATTTCCAATGGCTGACACGAAGAAAGC
mir-23a-1	GTGGGTTTCAGCTGTAGCTGGTTGGAAATCCCTGGCAATGTGATTTATATTACATCACAACCAAATCACTCTGCCAGGAATCCCTCCAGCAAAACCAACCATTCA
mir-23a-2	CTCTATCTCGGCTGTGGTGGGGAGGGTTCCTGGCACCGTGATTTGATGCACAAAGAGAAACAAAAATCACATTGCCAGGGATTTCCACTCCTTCACAGCTCAGCAG
mir-23a-3	TTTCATGTCTGGGCTGTGAGGGTTCCTGGCGTGCTGATTTGTGACTTATGATAAAATCACATTGCCAGGGATTACCACACAGCCTTGACCCAGTCGGCTGCTATGGCAA
mir-23b	CCTCACCCCCCCGCTGGGTCGGTCTCCTGTGCCTGCTGTGCTGATAATCAGTGTGTGACGTCGGCTGGCTCAGTTCAGCAGGAACAGGGGACTGTTCTCATTTCCACAC
mir-24-1	AGATTTGGGCTTGGATTTCTGTGCCTACTGAGCTGATAATCAGTCCTACAGAATCACTGGCTCAGTTCAGCAGGAACAGGAATCCAGTCCACTCACCACCA
mir-24-2	GTTGTTTCTGGGCTTTGCCCTCCTGTGCCTACTGAACTGGTATCAGTGTTACACCTGAAAACTGGCTCAGTTCAGCAGGAACAGGAGTGGAGCCTACTGACAT
mir-24-3	CCTCACCCCCCCGCTGGGTCGGTCTCCTGTGCCTGCTGTGCTGATAATCAGTGTGTGACGTCGGCTGGCTCAGTTCAGCAGGAACAGGGGACTGTTCTCATTTCCACACT
mir-24a-1	TCACCCCCCCGCTGGGTCGGTCTCCTGTGCCTGCTGTGCTGATAATCAGTGTGTGACGTCGGCTGGCTCAGTTCAGCAGGAACAGGGGACTGTTCTCATTTCCACACT
mir-24a-2	CTGGGCTTTGCCCTCCTGTGCCTACTGAACTGGTATCAGTGTTACACCTGAAAACTGGCTCAGTTCAGCAGGAACAGGAGTGGAGCCTACTGACATGCGGCAGC
mir-24b	ATTCGATGTTTCTAGAGGGCCTAACTCCGGTTCCTGCTGAACTGAGCCAGTGCTTGTTAACATCTAACTGTTATCAGCTCAGTAGGCACAGGAGATTGAGCCCAGGCACCTGCACCAC
mir-24	ATAGAGAGACTAGCTGGTGTTGAGAGGCGGAGACTTGGGCAATTGCCGGGCATCCCAGAGGGCATTGCACTTGTCTCGGTCTGACAGTGCCGGCACAGCGCAGCCTA
mir-25	CGCTATTGTAGCTGTAACCTGGTTCAAGTAATCCAGGATAGGCTTTCTGCATCTGCTTTGGCCTATGCTTGATTACTTGCACTTGGAGGCAGCAACTAACCTGCAG
mir-26-1	AGGAATCCTGTGGGCCTCTGCCTGGTTCAAGTAATCCAGGATAGGCTGGTTAACACTGCACGGCCTATTCTTGATTACTTGTTTCAGGAACTGGCCATTAGCAGCTGACGGA
mir-26-2	AGCTTTCCAAAGGCCTGGGTCTGTTTCAAGTAATCCAGGATAGGCTTGTTAAAGTGGGGAAAGCCTATTCGGGATGACTTGGTTCAGAAACAAGGCCACCAGCATCT
mir-26a-1	TCGCACAGTGGCTGCCACCCAGTGCAAGTAATCACGAATAGGCCATCCAGGATACACACAGCCTATCCTGGATTACTTGAACTGGATAACAGCCTTTTCTT
mir-26a-4	CACGATGGGTCTGGGCCTGATTCAAGTAATCCAGGATAGGTTTGTTCAGACAAGCACAGCCTATTCCGGATGACTTGGTTCAGGAACGCTGCCCTGAGCTG
mir-26b	AAGGCTGGAAAGGTTTGAGAGGAGCGGAACTTAGCCACTGTGAACACAGGATTTCACTGAACTGTTCACGGAGCGAGCTAAGTCCTTCACCTCCACCAAACTAATGCTGGA
mir-27a	CTCTCTCCAGCCAGACACAGAGCTTAGCTGATTGGTGAACAGTGATTGATTCCCTCTTTGTTCACAGTGGCTAAGTTCTGCACCTGAGGAGAGCATGACCC
mir-27b-1	CCACCCACTTGCTAAAGGCACAGAGCTTAGCTAATTGGTGAGCATTGATCCCTGCTATGTGTTGTTCACAGTGGCTAAGTTCAGTGCCTGAGGTGAAATAGTGGATTCG
mir-27b-2	AGCCTGGCTGTGCGGCAGCAGGACTTAACCCACATGTGAACAGTGAGTGTCTGCCATGTTCACAGTGGTTAAGTTCTGCCGCCACAGGGCTGCAGCCTGCA
mir-27c	GCCTGCCACCCACTTGCTAAAGGCACAGAGCTTAGCTAATTGGTGAGCATTGATCCCTGCTATGTGTTGTTCACAGTGGCTAAGTTCAGTGCCTGAGGTGAAATAGTGGATTCGACG
mir-27e	TCTTCTGTTGCCACTAAAAGATAACTGATTTCTTCTGGTGCTTAGAGCCTGCTGAAGCCTTCTAGCACCATTTGAAATCGGTTATAAAACTGTGGATCACTGCTT
mir-29a-1	GTAAGATGAGATCTGTCCTTCACTGTAACCGATTTCAAATGGTGCTAGAAACAGAAGCAGACTCTGAACACCGAAAGAAATCGGTCAACCTTGGAAAGAGGACAAAAAGCAGA
mir-29a-2	GTGACCAAACGTCTTCTCCAAGAAGCTGGTTTCACATGGTGGTTTAGATGTGTGCTGCTCTTGTCTAGCACCATTTGAAATCAGTGTTCTTGGGGAGAGCAGGACAGCAGCTTCG
mir-29b-1	GTGACCAAACGTCTTCTCCAAGAAGCTGGTTTCACATGGTGGTTTAGATGTGTGCTGCTCTTGTCTAGCACCATTTGAAATCAGTGTTCTTGGGGAGAGCAGGACAGCAG
mir-29b-2	ATTGAAACATACTTCCCGCCCCAAGAACACTGATTTCAAATGGTGCTAGATAGATGACAATACTCTAAGCCACCATCTGAAACCAGCTTCCAAAGGGGGAACCTCTGATGAAAGGCCG
mir-29b-2	CTTCTTCTGTTGCCACTAAAAGATAACTGATTTCTTCTGGTGCTTAGAGCCTGCTGAAGCCTTCTAGCACCATTTGAAATCGGTTATAAAACTGTGGATCACTGCTTCTGTGGGT
mir-29c	TTTTAGTGTGAACTGAGGCCAAATGCTATGACAATACTATTGCACTGCTAGAATGGATGGTACAGTAGTGCAACATTGTCAAAGCAGCTGACCTCAGCATGTGTCAGCA
mir-301-1	GGGAGTGGAGGGCGAAGGCCGAATGCTATGACAATACTATTGCACTGCTTCAGCGATGGTACAGTAGTGCAACATCGTCAAAGCAGCTGACCTCTGCGCGCGCGCGCG
mir-301-2	GACGTGGTCCTTGCAGTTGTCAGATGCTTTGACAATACTATTGCACTACTAGTTGTCTGATACAGTAGTGCAATGAAGTCAGAGCATCTGCCAACAGCTCGAGGTTCACAC
mir-301a	TTAGTGTGAACTGAGGCCAAATGCTATGACAATACTATTGCACTGCTAGAATGGATGGTACAGTAGTGCAACATTGTCAAAGCAGCTGACCTCAGCATGTGTCAGCACGTGGACA
mir-301b-1	GGGAGTGGAGGGCGAAGGCCGAATGCTATGACAATACTATTGCACTGCTTCAGCGATGGTACAGTAGTGCAACATCGTCAAAGCAGCTGACCTCTGCGCGCGCGCGCGC
mir-301b-2	GTTTTAGTGTGAACTGAGGCCAAATGCTATGACAATACTATTGCACTGCTAGAATGGATGGTACAGTAGTGCAACATTGTCAAAGCAGCTGACCTCAGCATGTGTCAGCACG
mir-301c-1	CTCCGGGCCGGTTGGCAGTCAGGGCTACTGTAAACATCCTTGACTGGAAGCTGGTGTTAGTTTCTGGGGCTTTCAGTCGGATGTTTGCAGCAGCCAACTGCTAGTACCATCGCTG
mir-30a-1	ACCAGAAGCGTAAACACCCCTCTCCCAGCTCCATGACAACACAGCTGAGAGTGTAGGATGTTTACATGTCTGGAGAGAGTCTACGTGACAGCAAATTTAAATATCTCACTCCTC
mir-30a-2	GCGGTCTGAGGCAATAAGACGCTGCAAACATCCGACTGAAAGCCCTCGCTGTCAAAACCTCAGCTTCCAGTCAAGGATGTTTACAGCACCTCCAGGTTGCCAACA
mir-30c-2	ATTTAAGGCTCCACATGCACTTGGTAGTCTGGGGCTGTAAACATCCCCGACTGGAAGCTGTCTGCACCACAGAGCTTTCAGTCTGATGTTTGCGGCTGCTGGCTGC
mir-30d	GCCGGTTGGCAGTCAGGGCTACTGTAAACATCCTTGACTGGAAGCTGGTGTTAGTTTCTGGGGCTTTCAGTCGGATGTTTGCAGCAGCCAACTGCTAGTACCATCGCT
mir-30e-2	TGTGTTCTGCTGTGAGTGGCCCAGCTCTGTGTTGCACTGCAGGTACATTGCACTCAGCTGAGACACACATGCAATGCAACTACAATGCACTGCAGCTCTGGCCATAAACATACACCCG
mir-338-1	TGTTGACTTAGTCCTCCCCCTGGCAACAAAATCACTGATGCTGGAGTTCTGCTTTACACACCCAAACAGCATCAGGATGTTGTTCCCGGGAGGAAACAGCATTCACC
mir-338-2	CTGGAGAGGAGGGATCACCGCCTGCAACAAAATCACTGATGCTGGAGTCTTTAAGGAGCACTCAGGCAGCACCAGGATATTGTTTCAGGAAGCAACCGAGAGGCAAA
mir-338-3	TGCGCCACCTGTTGGTCTCTCCTGGCAACAACATCCTGGTGCTGCCTGAGTAGTTGTCACAAACTCCAGCATCAGTGATTTTGTTGCTGGGGGCGAGCCCCTCTCGCT
mir-33a	GGTGGCAGGAGGTGGCTGTGGTGCATTGTAGTTGCATTGCATGATCCTGAAGCCGAGTGCAATGTGTCTGCAGTGCAGTACAGAGGCCTCCCTGATCTGC
mir-33	TGCCGTGCATACCTCAGGGAAAGCTAGGAGGTTGTACAGTTATCTCCCGGGGTGTAATTCTCAACTATACAACCTACTACCTCAACCTGGGAGCAAGCAGACCT
mir-365-1	TTTGTTGACCATTGCAAGAGCAATAAGGATTTTTAGGGGCATTATGACTGGGTTAATAAAACACAGCTGCCCCTAAAAGTCCCTCACTTTTCTTGCTGCCTTTTCTTTCTC
mir-365-1	CAGGAGATTTGTTGACCATTGCAAGAGCAATAAGGATTTTTAGGGGCATTATGACTGGGTTAATAAAACACAGCTGCCCCTAAAAGTCCCTCACTTTTCTTGCTGCCTTTTCTTT
mir-375	GTTGCCAACCCGTACCTGCGTAACGCGAGCCGAACGAACAAAACTTCATCTTCAGGTATTGTACGTGAGGCTCAACGTGAAGCAAATACGGATAAAAGGGGAAAGGTCACA
mir-429	TCATCCTTCCAGCCTGTTGATAGGCGTCTTACCAGACATGGTTAGATGTAATTATTGGTGTCTAATACTGTCTGGTAATGCCGTCCATTAAATGGCATTACCTTCTG
mir-454b	CAGAGGAAGACCATCCCTCAAAGCCAAGACCCTATAAGCAATATTGCACTACTCTGTTAACTCTAGTGAAAGCAGAGGCAATACTGATAGGGGCTTGTCTGCAAGGTGACACACCATTCT
mir-455-1	GCATGAAGAACCAAGCCATGAGGCAAGTGTATATGCCCATGGACTGCATGGTGCTGGCTTCCACGATGTAGTCCAAGGGCACATACCCTCACGCCAGGGATCTCTGAAGATAG
mir-455-2	GATCTCCAGAGATCCCTGATGTGAGGGTATGTGCCCTTGGACTACATCGTGGAAGCCAGCACCATGCAGTCCATGGGCATATACACTTGCTTCAAGGTTTGGCTCTT
mir-456-1	GACGAAGACAGCCAGACATGTGACAACCATCTAACCAGCCTGCAGATTCCTGGATCTACATGTAGGCTGGGAAGATGCCTGCCCACAGAGCCAGCAGCTGCT
mir-458	TGGCTGCTTAGCTGAGTGCATACAGCAGTACCATTTAAAGAGCTATGATAACTTTCACTCTTATAGCTCTGAAAATGGCGCTGTGGTCTGCAACAAGTCTCTCAGTT
mir-459	AGACTGTACTGTATGGTGACGTCCTGCTGTCAGTAACAAGGATTCATCCTGTTGTGCTGCAGACTCACAGGAAATCACTGTTACTGGAGGCATGCTTCACAC
mir-460	ATGTGAGAAGAATCCGGGTAGCACAGCATCCACATTGTATGCGCTGTGCTTATGACATTTATACGCACAGTGTGTACAATGCAGGAACTGTAAAGCCCATATTCATATTCATGC
mir-462	GGATGTCTTGTGCGCCGTGGGATGGAAACGGACCCCATAACCAGCTGGGGCTCAGAATCACAGCTGCATTATGGGTTCCGTTACAATCCCACCCACAAACAGAGGGTT
mir-489	GCTCAGCTGTTGATACTGGTGGTGGCCTGGTGGTCGTATGTATGACGTCATTTACTTCAATGCTTGGAGTGACATCATATGTACGGCTGCTAAACTGCTACATGGGACATCA
mir-499	ATGTCACTGGAGCGTGGGGACGGAGGCAGTTAAGACTTGCAGTGATGTTTAGGGCAATGATCACATGAACATCACTTTAAGTCTGTGCTGGCTCCTCTCTTCTTTACTTCATGGA
mir-7147-1	TTGATTCTTCCCCTGGCTGCTGCTGTGTGGAAGACTAGTGATTTTGTTGTTTTTAGTTAGAGCAACCGACAACAAATCACAGTCTGCCAAATAGCACAGGCTCCTCCTCTT
mir-722-1	GAGTGGCTCTCCACTGAGCAGCCAGTGAGGCACAACGCTGGTCACCAGCAAAGCCTACCACACACTGGCTACCAGCATGGTACAGCACTGGGCACTCGCTCTGTGCTGCTGG
mir-722-2	CTGAAGCCGGAGAACGGAACGAAATCTGAAACGTTTCTGCAAAAAACACCTTGACCATGGAAACATTTTTGGCTAAAACGTTTCAAATTCCATTCCGTTCCAGTCTTGCGG
mir-723-1	ACGCAGTTGGAGAACAAAACGAAATCTGAAACGTTTCTGCAAAAAACACCTTGAGCATGGAAACATTTTTAGCTAAAACGTTTCAAATTCCATTCTATTCCAGTCTCTTTGCTT
mir-723-2	AGTCCTCTATTTCACGGCAAGGATAACGGCAGCTTTGTGTGATGTGACTTCTGACATATCGAAGAAGACATCAGATAAATCTGTGCTTATCCTTGTTAGTAATTCACAGA
mir-724-1	GGGCTGGTCTATGAAGGCATGGATAAAGGCAGTTTTGATGATGTTACTTTTTTAATTTTAAGAAGACATCAGATAAATCTGTCCTTATTCTTGCTTACGATATACGGACCC
mir-724-2	ACAGAACACCCAGCAGACTGGATTTAAAGGGAATTTGCGACTGTTAGTCAAAACATTAGAACAGCCACACCTTCCTTTTAAGATCTTGCCTGCTGCTCTATCACA
mir-726	TTCAGACCCCCAGCAGACTGGGTTTAAAGGGAATTTGCGACTGTTAATCAAACCATTCGAACAGCCACACCTTCCTTTTAAGATCTTGTCTGCTGCTCTGCGCTC
mir-727	GTGATGTTTCGAGGGTAGGTCTGGAATTCCGCTAGTTCTGAACTATTCGTGTTTGTCAAAAGTTCACTACTAGCAGAACTCAGATCTGCTCCCGACTATCGACTG
mir-728	AACCAAATGTCCTGTATGTCATTTTCAGTCTTCAATTCCTCCCAGCCCATTACTATGGAAACTGTGAGTTGAGGCGAGTTGAAGACTAAAAATGCTGTACAGATACAAGGAT
mir-729	GCGTCCGGCAGGCATCCCCTGGATAAACGTAGTGTACTTAGTATACTCCCCAGTTCCACATGTATACTTAAAGTCTACTACATTTCCCCAGGGTGCTGCAGATCAAAC
mir-731	TGATTGCTGACCTTTAGAGCGGGGGCTGTATCATAACCAGGCTGTGAGCTGCATGGAGCATGGGTATGATACGACCTCAGTTTGGAGGTGACATGCAGCCTTA
mir-734	GCTGTTTCAGGTGTCATTCTTGGCTGACACGAAATTCCCGGTTGCGTTTCCTGCTCGCAGCAATCCGGGAGAAAACGTGTCATTGAGGAAAAACACCTCTGCATCAGTCAGT
mir-7a-1	CTGCCTTTGATTTCAAGAGCTGAACTATTCTGCAACATTTGTTGATGTGGTTCTGCAAGTAAATGCTGCAGAATTGTGCTCCTCTTGGAATTGTTCTTCT
mir-7a-3	CACGACAGTGTGGTACGCTGTGGAAGACTAGTGATTTTGTTGTTGTAAATTCATGTTTTTGACAACAGAGTCACAGTCTACCTCGGTATTCCACACCTGGACAT
mir-7a-3	GTCACGACAGTGTGGTACGCTGTGGAAGACTAGTGATTTTGTTGTTGTAAATTCATGTTTTTGACAACAGAGTCACAGTCTACCTCGGTATTCCACACCTGGACAT
mir-7a-4	TTCCCCTGGCTGCTGCTGTGTGGAAGACTAGTGATTTTGTTGTTTTTAGTTAGAGCAACCGACAACAAATCACAGTCTGCCAAATAGCACAGGCTCCTCCTCTT
mir-7	CGAAGGTGCTGGTGGTGCTGAGTGGAAGACTAGTGATTTTGTTGTGACGCTGATCAAAGAACAACAAGTCCCAGTCTGCCTCTCAGCACAAGCAGTGAACTTCA
mir-9-1	AGAGGGGGGGTCTGTTTTTGTCTTTGGTTATCTAGCTGTATGAGTGTTAAATACCTGTCATAAAGCTAGATAACCGAAAGTAGAAATGACTTCCGTAACCGT
mir-9-2	GGGTAGCCTTAGGGGTTGGTTGTTATCTTTGGTTATCTAGCTGTATGAGTGATGTACATTCTTCATAAAGCTAGATAACCGAAAGTAACAAGAATCCCATTACACTCC
mir-9-3	CTGAAGATTGGGAAGTGGGTTGTTATCTTTGGTTATCTAGCTGTATGAGTGTTCTGCTCGTCATAAAGCTAGATAACCGAAAGTAAAAACTACTTCCAGACTCGTC
mir-9-4	CCGCAGGCCTGAGGGGTTGTCTGTTATCTTTGGTTATCTAGCTGTATGAGTGACGTACATTCTTCATAAAGCTAGATAACCGAAAGTAACAAGAATCCCATTACACGCC
mir-92a-1	CAGAAGTGATCCCTTTCTGTGCAGGTTGGGAGAGGTGGCAATGCTCTGTGCTTGTGTGGTATTGCACTTGTCCCGGCCTGTTGAGGACACTGGGAATTGTTCTG
mir-96-1	CTGCACGTCTGTCTCATCCTATATTGGCACTACACATGATTGCTCAAAAGAGGAGAAACAAAGCAAAAATGTGCTAGTGCCAAAATGGGCAAAGAAGACTTGGC
mir-96-1	AAAGCTGCACGTCTGTCTCATCCTATATTGGCACTACACATGATTGCTCAAAAGAGGAGAAACAAAGCAAAAATGTGCTAGTGCCAAAATGGGCAAAGAAGACTTGGCGTGA
mir-96-2	TGCACGTCTGTCTCATCCTATATTGGCACTACACATGATTGCTCAAAAGAGGAGAAACAAAGCAAAAATGTGCTAGTGCCAAAATGGGCAAAGAAGACTTGGCGTG
mir-96-2	AAAGCGATGGAAGTCTGTCTTGTCCTATATTGGCACTACACATAATTGCTCAAAGTATATATACAGAAGCAAAAATGTGCTAGTGCCAAAATGGGCAAAGAAGAGGAGTGGCTGG
mir-96-3	ATGGAAGTCTGTCTTGTCCTATATTGGCACTACACATAATTGCTCAAAGTATATATACAGAAGCAAAAATGTGCTAGTGCCAAAATGGGCAAAGAAGAGGAGTG
mir-99	GTTCAAGGACGACGATCACACCACAATGACAAAGACCCACAGAGGCGAGCTTGTGCTGTCAGATTTGCCACAAGATCGGATCTACGGGTTTGTGCCAAATGGTTATGGCCAAAGTAG
mir-9a-1	GAGGATTTGGAGGTCATTCCTACTTTCGGTTATCTAGCTTTATGATGCATGATTATCACTCATACAGCTAGATAACCAAAGACAGGAACAGGCTCCGTCATTAGCCACAAC
mir-9a-2	GTGAGAGAGGGGGGGTCTGTTTTTGTCTTTGGTTATCTAGCTGTATGAGTGTTAAATACCTGTCATAAAGCTAGATAACCGAAAGTAGAAATGACTTCCGTAACCGTGT
mir-9a-3	GATGGGTAGCCTTAGGGGTTGGTTGTTATCTTTGGTTATCTAGCTGTATGAGTGATGTACATTCTTCATAAAGCTAGATAACCGAAAGTAACAAGAATCCCATTA
mir-9a-4	TATTGCTGAAGATTGGGAAGTGGGTTGTTATCTTTGGTTATCTAGCTGTATGAGTGTTCTGCTCGTCATAAAGCTAGATAACCGAAAGTAAAAACTACTTCCAGACTCGTC
mir-9a-5	TAAGAGACGTGGGTTAGTTTTTCTCTTTGGTTATCTAGCTGTATGAGTTTATGTAATATCATAAAGCTAGAGAACCGAATGTATAAACTAATTCTGCAGTCGTC
mir-9b-1	GCTGAGGATTTGGAGGTCATTCCTACTTTCGGTTATCTAGCTTTATGATGCATGATTATCACTCATACAGCTAGATAACCAAAGACAGGAACAGGCTCCGTC
mir-9b-2	TGAGAGAGGGGGGGTCTGTTTTTGTCTTTGGTTATCTAGCTGTATGAGTGTTAAATACCTGTCATAAAGCTAGATAACCGAAAGTAGAAATGACTTCCGTAACCGTGTG
mir-9b-3	GGGTAGCCTTAGGGGTTGGTTGTTATCTTTGGTTATCTAGCTGTATGAGTGATGTACATTCTTCATAAAGCTAGATAACCGAAAGTAACAAGAATCCCATTACACTCC
mir-9b-4	TTGCTGAAGATTGGGAAGTGGGTTGTTATCTTTGGTTATCTAGCTGTATGAGTGTTCTGCTCGTCATAAAGCTAGATAACCGAAAGTAAAAACTACTTCCAGACTCGTCGAGGACT
mir-9b-5	CGCGGCTCCGAAGTGCTCGGCGTCAGTTCGTACTTTCGGTTCTCTAGCTTTATGAAATTAAAACTCATACAGCTAGATAACCAAAGACACAAACTAACCCGTCGTCTCTTA
mir-9b-6	GTGTCCGCAGGCCTGAGGGGTTGTCTGTTATCTTTGGTTATCTAGCTGTATGAGTGACGTACATTCTTCATAAAGCTAGATAACCGAAAGTAACAAGAATCCCATTACACGCCTGCACG
mir-9b-7	CGGCGGCCCCTTTAAGAGACGTGGGTTAGTTTTTCTCTTTGGTTATCTAGCTGTATGAGTTTATGTAATATCATAAAGCTAGAGAACCGAATGTATAAACTAATTCTGCAGTCGTC
