# Supplementary material for: Integrated analysis of miRNA and mRNA expression profiles in tilapia gonads at an early stage of sex differentiation
Source: BMC Genomics. 2016 May 4;17:328. doi: 10.1186/s12864-016-2636-z (PMC4855716; doi:10.1186/s12864-016-2636-z)
Supplement: Additional file 4: Table S2. — Sequence and expression profiles of known miRNAs in the ovary and testis of tilapia. (XLS 1613 kb) [file 12864_2016_2636_MOESM4_ESM.xls]

## Sheet: Sheet1
ID	Sequences	5dXX_reads	5dXY_reads	5dXX_TPM	5dXY_TPM	log2(5dXX_TPM/5dXY_TPM)
miR-1	AGCTGGTGTTGTGAATCAGGCCG	5	7	0.451861	0.62928	-0.477824
miR-10	ACCCTGTAGATCCGAATTTGT	34435	29777	3111.96	2676.87	0.21728
miR-100	AACCCGTAGATCCGAACT	392269	326155	35450.2	29320.4	0.273888
miR-100-3p	CAAGCTTGTATCTACAGGTCTG	6244	5553	564.284	499.199	0.176806
miR-100a-5p	CCGTAGATCCGAACTTGTGTT	31701	26894	2864.89	2417.69	0.244847
miR-100b	AACCCGTAGATTCGAACTTG	9204	7735	831.785	695.355	0.258462
miR-100b-5p	AACCCGTAGATCCGAACTTGTG	110	98	9.94094	8.80992	0.174253
miR-101	TACAGTACTGTGATAACTGA	1961	1486	177.22	133.587	0.407758
miR-101-1-5p	TCAGTTATCATGGTACCGGTGC	19	17	1.71707	1.52825	0.168067
miR-101-3p	TACAGTACTGTGATAACAGAA	774	581	69.948	52.2302	0.421398
miR-101-5p	CAGTTATCACAGTGCTGATGC	11	3	0.994094	0.269691	1.88207
miR-101a	TACAGTACTGTGATAACTGAAG	1216	1027	109.893	92.3244	0.25131
miR-101a-5p	TCAGTTATCACAGTGCTGATGC	12	14	1.08447	1.25856	-0.21479
miR-101b	TACAGTACTATGATAACTGAA	564	442	50.9699	39.7345	0.359251
miR-101b-5p	CAGTTATCATGGTACCGGTGCTGT	204	234	18.4359	21.0359	-0.190337
miR-103	AGCAGCATTGTACAGGGCTATG	2217	2475	200.355	222.495	-0.151217
miR-103-5p	AGCCTCTTTACAGTGCTGCCTTGT	1	1	0.0903721	0.0898972	0.0076027
miR-103a	AGCAGCATTGTACAGGGCTATGATT	180	200	16.267	17.9794	-0.1444
miR-103a-3p	AGCCTCTTTACGGTGCTGCCTTG	243	272	21.9604	24.452	-0.155048
miR-103b	AGCAGCATTGTACAGGGCTATGATA	315	343	28.4672	30.8347	-0.115254
miR-103b-3p	AGCAGCATTGTACAGGGCTATGA	163	154	14.7307	13.8442	0.0895443
miR-10-5p	CACCCTGTAGATCCGAATTTGT	104476	94013	9441.72	8451.5	0.159842
miR-106	TAAAGTGCTTATAGTGCAGGTAGA	8	10	0.722977	0.898972	-0.314325
miR-106-3p	ACTGCAATGTAAGCACTTGAAG	38	31	3.43414	2.78681	0.301334
miR-106a	TAAAGTGCTTACAGTGCAGGT	59	100	5.33196	8.98972	-0.75361
miR-106a-5p	TAAAGTGCTTACAGTGCAGGTA	23	29	2.07856	2.60702	-0.326816
miR-107	AGCAGCATTGTACAGGGCTATC	1043	988	94.2582	88.8184	0.0857589
miR-107-5p	AGCTTCTTTACAGTGTTGCCTTG	3	0	0.271116	0	#DIV/0!
miR-107a	AGCAGCATTGTACAGGGCTATG	120	119	10.8447	10.6978	0.0196755
miR-107a-3p	AGCTTCTTTACAGTGTTGCCTCG	26	30	2.34968	2.69691	-0.198848
miR-107b	AGCAGCATTGTACAGGGCT	38	39	3.43414	3.50599	-0.029872
miR-10a	TACCCTGTAGTTCCGGATTTGT	93747	81292	8472.12	7307.92	0.213262
miR-10a-5p	CAAATTCGCATCTTGGGGAGT	244805	236671	22123.6	21276.1	0.0563528
miR-10b	ACCCTGTAGAACCGAATTTGTG	2765827	2848186	249954	256044	-0.0347297
miR-10b-3p	CAAATACGTCTCTACAGGAAT	326	259	29.4613	23.2834	0.339523
miR-10c-3p	ACAAATTCGCTTCTAGGGG	9	9	0.813349	0.809074	0.0076027
miR-10c-5p	TACCCTGTAGATCCGGATTTGT	1086014	1171556	98145.4	105320	-0.101781
miR-10d	TACCCTGTAGAACCGAATGTGT	381161	359146	34446.3	32286.2	0.0934328
miR-10d-5p	TACCCTGTAGAACCGAATGTGTG	78221	74016	7069	6653.83	0.0873215
miR-122	TGGAGTGTGACAATGGTGTTT	127	75	11.4773	6.74229	0.767469
miR-122-3p	AACGCCATTATCACACTAAAT	8	6	0.722977	0.539383	0.42264
miR-122a-5p	TGGAGTGTGACAATGGTGTTTG	2	3	0.180744	0.269691	-0.57736
miR-124	TAAGGCACGCGGTGAATGC	18	28	1.6267	2.51712	-0.629827
miR-124-3p	TAAGGCACGCGGTGAATGCCAA	3	12	0.271116	1.07877	-1.9924
miR-124a	TGCTTTCATGACCGTGACTTTCAG	2	7	0.180744	0.62928	-1.79975
miR-124a-3p	TTAAGGCACGCGGTGAAT	4	5	0.361489	0.449486	-0.314325
miR-124b	TAAGGCACTCGGTGAACTCTGAAA	2	1	0.180744	0.0898972	1.0076
miR-125	CCCCTGAGACCCTAACTTGTGA	4827	3961	436.226	356.083	0.292865
miR-125-3p	ACGGGTTGGGTTCTTGGGAGC	167	101	15.0921	9.07961	0.733096
miR-125a	TCCCTGAGACCTTTAACCTGTGA	17636	10081	1593.8	906.253	0.814487
miR-125a-3p	TCCCTGAGACCCTTAACCTGTG	2782	2852	251.415	256.387	-0.0282489
miR-125b-3p	ACGGGTTGGGTTCTTGGGAGCT	2906	2919	262.621	262.41	0.00116319
miR-125b-5p	TCCCTGAGACCCTAACTTGTGG	64789	60456	5855.12	5434.82	0.107466
miR-125c	TCCCTGAGACCCTAACTTGTGAA	937	778	84.6787	69.94	0.275882
miR-125c-5p	TCCCTGAGACCCTAACTCGTGA	0	2	0	0.179794	#NUM!
miR-126	CTCGTACCGTGAGTAATAATGCC	980	1080	88.5647	97.0889	-0.132575
miR-1260	ATCCCACCGCTGCCACCA	43	51	3.886	4.58476	-0.238558
miR-1260b	ATCCCACCGCTGCCACCAT	6	8	0.542233	0.719177	-0.407435
miR-126-3p	CTCGTACCGTGAGTAATAATGC	3982	4570	359.862	410.83	-0.191098
miR-126-5p	CATTATTACTTTTGGTACGCC	6501	7250	587.509	651.754	-0.149717
miR-126a	TCGTACCGTGAGTAATAATGCA	4279	4842	386.702	435.282	-0.170727
miR-126a-3p	TCGTACCGTGAGTAATAATGC	64	73	5.78382	6.56249	-0.182222
miR-126b	GACAAAAAGTAATATGTGGCTG	979	1120	88.4743	100.685	-0.186515
miR-126b-3p	TCGTACCGTGAGTAATAGTGCA	595	673	53.7714	60.5008	-0.170114
miR-128	TCACAGTGAACCGGTCTCTTT	2270	2069	205.145	185.997	0.141361
miR-128-5p	CGGGGCCGGGACGCTGTCTGAGA	786	953	71.0325	85.672	-0.270344
miR-128a-3p	TCACAGTGAACCGGTCTCTTTAT	147	177	13.2847	15.9118	-0.260331
miR-128a-5p	GGGGGCCGTTACACTGTCAGAGA	198	207	17.8937	18.6087	-0.0565276
miR-128b	GGGGGCCGTTACACTGTTAG	233	286	21.0567	25.7106	-0.288082
miR-128b-3p	TCACAGTGAACCGGTCTCCTT	126	143	11.3869	12.8553	-0.174989
miR-129	CTTTTTGCGGTCTGGGCTTGC	45	30	4.06675	2.69691	0.592565
miR-129-3p	AAGCCCTTACCCCAAAAAGTAT	1	0	0.0903721	0	#DIV/0!
miR-129a	AAGCCCTTACCCCAAAAAGCA	3	1	0.271116	0.0898972	1.59257
miR-129a-5p	CTTTTTGCGGTCTGGGCTTGC	12	3	1.08447	0.269691	2.0076
miR-129b	ACACTGTCTGTGGTTTTGGAGATG	6	5	0.542233	0.449486	0.270637
miR-129b-5p	CTTTTTGCGGTCTAGGCTTGC	9	3	0.813349	0.269691	1.59257
miR-130	CAGTGCAATATTAAAAGGGCATAG	2706	3026	244.547	272.029	-0.153647
miR-1306-3p	ACGTTAGCTCTGGTGGTGATG	2	3	0.180744	0.269691	-0.57736
miR-1306-5p	CAGTGCAATAATGAAAGGGCATT	0	4	0	0.359589	#NUM!
miR-130a-3p	CAGTGCAATATTAAAAGGGCAT	4650	4593	420.23	412.898	0.0253966
miR-130a-5p	GCCCTTTTTCTGTTGCACTACT	821	663	74.1955	59.6018	0.315976
miR-130b	CAGTGCAATAATGAAAGGGC	3257	2841	294.342	255.398	0.204748
miR-130b-3p	ACTCTTTCCCTGTTGCACTACT	281	199	25.3946	17.8895	0.505404
miR-130c	CAGTGCAATAATGAAAGGGCAT	4153	4031	375.316	362.375	0.0506188
miR-130c-3p	ACTCTTTCCCTGTTGCACTAC	1233	1318	111.429	118.484	-0.0885749
miR-130d	GCCCCTTTTCTGTTGCACTACT	406	381	36.6911	34.2508	0.0992914
miR-130d-3p	CAGTGCAATATTAAAAGGGCA	964	941	87.1188	84.5932	0.0424411
miR-132	TAACAGTCTACAGCCATGGTCG	12	21	1.08447	1.88784	-0.799752
miR-132-5p	ACCGTGGCTTTAGATTGTTA	34	39	3.07265	3.50599	-0.190337
miR-132a	ACCGTGGCTTTAGATTGTTACT	26	16	2.34968	1.43835	0.708042
miR-132b	AGCCATGACTGTAGACTGTTACT	0	5	0	0.449486	#NUM!
miR-133	TTGGTCCCATCAAAGCTGT	487	850	44.0112	76.4126	-0.795938
miR-133-3p	TTGGTCCCCTTCAACCAGCTGT	448	889	40.4867	79.9186	-0.981082
miR-1338-3p	ATCTCAGGTTCGTCAGCCCATG	255	219	23.0449	19.6875	0.227169
miR-1338-5p	CGGGAGCAGACAGCCACT	384	166	34.7029	14.9229	1.21753
miR-133a	TTTGGTCCCCTTCAACCAGCTG	1056	1994	95.433	179.255	-0.909453
miR-133a-5p	GCTGGTAAAATGGAACCAAATC	38	58	3.43414	5.21404	-0.602451
miR-133b	GCTGGTCAAACGGAACCAAGTC	41	68	3.70526	6.11301	-0.722308
miR-133b-3p	TTTGGTCCCCTTCAACCAGCTA	29	42	2.62079	3.77568	-0.526734
miR-133c	GCTGGTCAAACGGAACCAAGT	50	104	4.51861	9.3493	-1.04898
miR-133c-3p	TTTGGTCCCCTTCAACCAGCTAT	51	98	4.60898	8.80992	-0.934682
miR-133d-3p	TTGGTCCCCTTCAACCAGCTGT	20	29	1.80744	2.60702	-0.52845
miR-133d-5p	AGCTGGTAAAATGGAACCAAAT	3	3	0.271116	0.269691	0.0076027
miR-1343	CGGCTGGGAGATCGACGCCCT	0	1	0	0.0898972	#NUM!
miR-135-3p	TATAGGGATGGAAGCCATGCAA	2	1	0.180744	0.0898972	1.0076
miR-1357	ATTATGAGATCTGAGGGGA	2	4	0.180744	0.359589	-0.992397
miR-135a	TATAGGGATGGAAGCCATGCA	4	1	0.361489	0.0898972	2.0076
miR-135a-5p	TATGGCTTTTTATTCCTATCTGA	99	105	8.94684	9.4392	-0.0772862
miR-135b	TATGGCTTTTTATTCCTATCTG	47	33	4.24749	2.96661	0.517797
miR-135b-3p	CACATAGGGTCTAAAGCCATTG	11	4	0.994094	0.359589	1.46703
miR-135c	CATGTAGGAGTAGAAGCCACT	17	12	1.53633	1.07877	0.510103
miR-135c-5p	TATGGCTTTCTATTCCTATGTGA	4	2	0.361489	0.179794	1.0076
miR-137	ACGGGTATTCTTGGGTTGATAATA	3	3	0.271116	0.269691	0.0076027
miR-137-3p	TTATTGCTTGAGAATACGCG	37	49	3.34377	4.40496	-0.397654
miR-137a-3p	TTATTGCTTAAGAATACGCGTAG	0	1	0	0.0898972	#NUM!
miR-137b-3p	TATTGCTTGAGAATACGCGTAG	63	32	5.69345	2.87671	0.984883
miR-137b-5p	ACGGGTATTCTTGGGTATATA	0	1	0	0.0898972	#NUM!
miR-138	AGCTGGTGTTGTGAATCAGGC	1103	1213	99.6805	109.045	-0.129544
miR-138-3p	GCTACTTCCCAACACCAGGGT	2	4	0.180744	0.359589	-0.992397
miR-1386	TCGACTCCTGGCTGGCTCGCCA	29	41	2.62079	3.68578	-0.491968
miR-1388	AGGACTGTCCAACCTGAGAATGT	4404	2545	397.999	228.788	0.798752
miR-1388-3p	ATCTCAGGTTCGTCAGCCCATG	6921	3928	625.466	353.116	0.824788
miR-138a	GCTTTTTCACAACACCAGGGT	217	260	19.6108	23.3733	-0.253214
miR-138b	AGCTGGTGTTGTGAATCAGGCCG	69	93	6.23568	8.36044	-0.423032
miR-139	TCTACAGTGCATGTGTCTCCAGT	116	162	10.4832	14.5633	-0.474266
miR-139-3p	CTGGAGACCCAGCTCTGTTGGAAT	1	0	0.0903721	0	#DIV/0!
miR-1-3p	GGATGGAATGTAAAGAAGTATGTA	2	7	0.180744	0.62928	-1.79975
miR-14	TCAGTCTTTTTCTCTCTCCT	1	1	0.0903721	0.0898972	0.0076027
miR-140	TACCACAGGGTAGAACCACGGA	334	458	30.1843	41.1729	-0.447897
miR-140-3p	ACCACAGGGTAGAACCACGGAC	1193	1855	107.814	166.759	-0.629222
miR-141	TCTTCCAGTTCATGTTCGGC	16	7	1.44595	0.62928	1.20025
miR-141-3p	TAACACTGTCTGGTAACGATGG	16	11	1.44595	0.988869	0.548171
miR-142	GTAGTGTTTCCTACTTTATGGA	1723	1951	155.711	175.389	-0.171688
miR-142-3p	TCCATAAAGTAGAAAGCACTAC	0	1	0	0.0898972	#NUM!
miR-142-5p	CCCATAAAGTAGAAAGCACTAC	3412	3630	308.35	326.327	-0.0817492
miR-142a-3p	TGTAGTGTTTCCTACTTTATGGA	116	149	10.4832	13.3947	-0.353585
miR-142a-5p	CATAAAGTAGAAAGCACTACT	1230	1177	111.158	105.809	0.0711467
miR-142b	CATAAAGTAGAAAGCACTACTA	407	398	36.7815	35.7791	0.0398631
miR-142b-3p	GTAGTGTTTCCTACTTTATGGACT	97	106	8.7661	9.5291	-0.120405
miR-143	GGTGCAGTGCTGCATCTCTGGTC	151874	95464	13725.2	8581.94	0.677449
miR-143-3p	TGAGATGAAGCACTGTAGCTC	104847	66827	9475.25	6007.56	0.657385
miR-144-3p	TACAGTATAGATGATGTACT	846	1435	76.4548	129.002	-0.754718
miR-144-5p	GGATATCATCTTATACTGTAAGT	15456	39974	1396.79	3593.55	-1.36329
miR-145	ATTCCTGGAAATACTGTTCTT	1263	647	114.14	58.1635	0.97262
miR-145-5p	GTCCAGTTTTCCCAGGAATCCCA	337	213	30.4554	19.1481	0.669498
miR-145a-3p	ATTCCTGGAAATACTGTTCTG	128	69	11.5676	6.2029	0.899078
miR-145a-5p	GTCCAGTTTTCCCAGGAATCCCT	28	23	2.53042	2.06763	0.291396
miR-145b	GTCCAGTTTTCCCAGGAGACT	1	0	0.0903721	0	#DIV/0!
miR-146a	ATCTATGGGCTCAGTTCTTCT	2960	2128	267.502	191.301	0.483702
miR-146a-5p	TGAGAACTGAATTCCATAGATGGT	1869	1442	168.906	129.632	0.381798
miR-147	CTCGTTGAAACACTTTGCACAAACT	3	6	0.271116	0.539383	-0.992397
miR-147-3p	GTGTGCGGAAATGCTTCTGCTC	4	6	0.361489	0.539383	-0.57736
miR-147b	GTGTGCGGAAATGCTTCTGCTC	10	8	0.903721	0.719177	0.329531
miR-148	AAGTTCTGTGATACACTCTGAC	802	606	72.4785	54.4777	0.411887
miR-148-3p	TCAGTGCATTACAGAACTTTG	2	4	0.180744	0.359589	-0.992397
miR-148a-3p	TCAGTGCACTACAGAACTTTGT	171	138	15.4536	12.4058	0.316931
miR-148a-5p	AAGTTCTGTGATACACTCTGACT	4562	3311	412.278	297.649	0.470002
miR-148b-3p	TCCAGTCAGAATACAGAACTTTGT	8	3	0.722977	0.269691	1.42264
miR-148b-5p	AAGTTCTGTGATACACTCTGA	1	1	0.0903721	0.0898972	0.0076027
miR-150	ACTCCCAATCCTTGTACCAGTG	8	3	0.722977	0.269691	1.42264
miR-152	TAAGTTCTGTGATACACTCTGACT	456	435	41.2097	39.1053	0.0756211
miR-152-5p	TCAGTGCATAACAGAACTTTG	10745	8246	971.049	741.292	0.389502
miR-153	TTGCATAGTCTGTAACTGCC	78	98	7.04903	8.80992	-0.321705
miR-153-5p	TCAGTTTGTTGTGATTACTGAGCT	4	0	0.361489	0	#DIV/0!
miR-153a	GTCATTTTTGTGATGTTGCAGCT	10	11	0.903721	0.988869	-0.129901
miR-153a-3p	TTGCATAGTCACAAAAGTGATC	8	9	0.722977	0.809074	-0.162322
miR-153b	GTCATTTTTGTGGTTTGCAGCT	49	23	4.42824	2.06763	1.09875
miR-153b-3p	TTGCATAGTCACAAAAATGAGC	11	8	0.994094	0.719177	0.467034
miR-153c	GTCATTTTTGTGATTTGCAGCT	5	1	0.451861	0.0898972	2.32953
miR-153c-3p	TTGCATAGTCACAAAAATGATC	5	4	0.451861	0.359589	0.329531
miR-155	TGAGTTTGGTCTGCATTGCTTTCTG	52	49	4.69935	4.40496	0.0933326
miR-155-5p	TTAATGCTAATCGTGATAGGGGTT	25	16	2.2593	1.43835	0.651459
miR-15a	TAGCAGCACGGAATGGTTTGT	379	434	34.251	39.0154	-0.187894
miR-15a-3p	CAGGCCATACTGTGCTGCCGCA	1	0	0.0903721	0	#DIV/0!
miR-15b	TAGCAGCGCATCATGGTTTGAAAC	406	376	36.6911	33.8013	0.11835
miR-15b-5p	CAAATCATTATGTGCTGCCACT	20	26	1.80744	2.33733	-0.370909
miR-15c-3p	CGAACCATAATTTGCTGCTTTA	8	7	0.722977	0.62928	0.200248
miR-15c-5p	TAGCAGCGCATCATGGTTTGA	3059	3201	276.448	287.761	-0.0578599
miR-1-5p	AAGACTTTCTTTACTATCGTCACT	1	1	0.0903721	0.0898972	0.0076027
miR-16	TCCTCAGAGTTCTCGTGCTGCTGCTG	3106	4215	280.696	378.917	-0.432872
miR-1645	TTCCGGGCTGAAGTACTGTCAGA	0	1	0	0.0898972	#NUM!
miR-16-5p	TAGCAGCACGTAAATATTGGCGT	1862	2486	168.273	223.484	-0.409371
miR-1692	GGCTAGCTCAGTCGGTAGAG	5	3	0.451861	0.269691	0.744568
miR-16a-3p	CCAGTATTGATCGTGCTGCT	38	22	3.43414	1.97774	0.796099
miR-16a-5p	TAGCAGCACGTAAATATTGGCG	575	893	51.964	80.2782	-0.627496
miR-16b	CCAATATTAGCAGTGCTGCTTC	610	1010	55.127	90.7961	-0.719871
miR-16b-5p	TAGCAGCACGTAAATATTGGGGA	204	269	18.4359	24.1823	-0.391434
miR-16c-3p	TCCAGTATTGATCGTGCTGCT	6	4	0.542233	0.359589	0.592565
miR-16c-5p	TAGCAGCATGTAAATATTGGAC	255	320	23.0449	28.7671	-0.319972
miR-17	CAAAGTGCTTACAGTGCAGGTAG	732	776	66.1524	69.7602	-0.0766103
miR-17-3p	ACTGCAGTGAAGGCACTTTCAG	4	4	0.361489	0.359589	0.0076027
miR-1788	ACAAGGCAGCTAAGGGAAGTC	0	1	0	0.0898972	#NUM!
miR-1788-3p	CAGGCAGCTAAAGCAAGCC	1	2	0.0903721	0.179794	-0.992397
miR-17a-3p	ACTGCAGTGGAGGCACTTCTAG	3	3	0.271116	0.269691	0.0076027
miR-17a-5p	CAAAGTGCTTACAGTGCAGGTA	22	19	1.98819	1.70805	0.219107
miR-17b	ACTGCAGTGGAGGCACTTCAAGC	1	1	0.0903721	0.0898972	0.0076027
miR-181a-3p	ACCATCGACCGTTGACTGTAC	30529	21819	2758.97	1961.47	0.492198
miR-181a-5p	AACATTCAACGCTGTCGGTGAGT	866643	969586	62931.5	70094.8	-0.155526
miR-181b	CTCACTGATCAATGAATGCAG	44659	57158	4035.93	5138.34	-0.348402
miR-181b-5p	AACATTCATTGCTGTCGGTGGG	90821	116995	8195.31	10507.9	-0.358604
miR-181c	ACCATCGACCGTTGACTGGACC	4013	5331	362.663	479.242	-0.402122
miR-181c-5p	CACATTCATCGCTGTCGGTGGG	2736	3141	247.258	282.367	-0.191553
miR-181d	CCCACCGGGGGATGAATGTCA	14	11	1.26521	0.988869	0.355526
miR-181d-5p	AACATTCATTGTTGTCGGTGGG	5	9	0.451861	0.809074	-0.840394
miR-181e	AACATTCATTGCTGTCGGTGGGTTT	4385	6043	396.282	543.249	-0.455085
miR-181f	ACCACCGACCGTTGACTGTGCC	10	6	0.903721	0.539383	0.744568
miR-182	GTGGATCTGAGTACTTGCCGATACT	7535	13296	680.954	1195.27	-0.81171
miR-182-5p	TTTGGCAATGGTAGAACTCACA	3849	6774	347.842	608.963	-0.807922
miR-183	TATGGCACTGGTAGAATTCACTG	437	923	39.4926	82.9751	-1.07109
miR-183-5p	TGAATTACCAAAGGGCCATAA	205	448	18.5263	40.2739	-1.12027
miR-184	CCTTATCACTTTTCCAGCCCAGC	6080	4119	549.463	370.286	0.56938
miR-184-3p	TGGACGGAGAACTGATAAGGGC	6698	4556	605.313	409.571	0.563565
miR-184a	TGGACGGAGATTTGTTAAAGATC	644	459	58.1997	41.2628	0.496169
miR-184b	TGGACGGAGAACTGATAAGGA	58	38	5.24158	3.41609	0.617656
miR-187	CAGGACTACAACACACACATGGGA	144	211	13.0136	18.9683	-0.543571
miR-187-3p	TCGTGTCTTGTGTTGCAGCC	38	46	3.43414	4.13527	-0.268032
miR-1895	CCTCCGAGGAGGACGAGGAGGA	0	1	0	0.0898972	#NUM!
miR-18a	TAAGGTGCATCTAGTGCAGATAG	200	250	18.0744	22.4743	-0.314325
miR-18a-3p	ACTGCCCTAAGTGCTCCTTCTG	105	95	9.48908	8.54023	0.151993
miR-18b-3p	TAAGGTGCATCTAGTGCAG	3	0	0.271116	0	#DIV/0!
miR-18b-5p	CTGCCCTAAGTGCTCCTTCTGGCAT	11	13	0.994094	1.16866	-0.233405
miR-18c	TAAGGTGCATCTTGTGTAGTTA	0	5	0	0.449486	#NUM!
miR-19	TGTGCAAATCCATGCAAAACTGT	129	144	11.658	12.9452	-0.151095
miR-190-3p	TACCAATATATTTGAACATCTGAAT	5	2	0.451861	0.179794	1.32953
miR-190-5p	AGATATGTTTGATATTCTTGGTCG	9	16	0.813349	1.43835	-0.822472
miR-190a-3p	ACTATATATCAAACATATTCCT	8	5	0.722977	0.449486	0.685675
miR-190a-5p	TGATATGTTTGATATATTAGGTT	464	334	41.9327	30.0257	0.481879
miR-190b	TGATGTTTGATATTCGGTTGT	7	27	0.632605	2.42722	-1.93993
miR-190b-5p	TGATATGTTTGATATTCGGTTG	2	5	0.180744	0.449486	-1.31433
miR-192	ATGACCTATGAATTGACAGCC	103185	45458	9325.05	4086.55	1.19023
miR-192-3p	CTGTCAGTTCTGTAGGCCACTGA	42	23	3.79563	2.06763	0.876358
miR-192a-5p	GTGACCTATGAATTGACAGCC	14708	6256	1329.19	562.397	1.24089
miR-192b-5p	GTGACCTATGAATTGACAGC	19	8	1.71707	0.719177	1.25553
miR-193	TGGGTCTTTGCGGGCAAGGTG	192	125	17.3515	11.2371	0.626781
miR-193-3p	AACTGGCCTACAAAGTCCCAGT	90	61	8.13349	5.48373	0.568718
miR-193a	AACTGGCCTACAAAGTCCC	336	219	30.365	19.6875	0.625133
miR-193a-3p	AACTGGCCTACAAAGTCCCA	1167	739	105.464	66.434	0.666761
miR-194	TGTAACAGCAACTCCATGTGGA	946	470	85.4921	42.2517	1.01678
miR-194-3p	TTAAGGCAGAGCACGTCGTACACCT	40	27	3.61489	2.42722	0.574643
miR-194a	CCAGTGGAGGTGCTGTTACTTG	49	16	4.42824	1.43835	1.62231
miR-194a-5p	TGTAACAGCAACTCCATGTGG	34	14	3.07265	1.25856	1.28771
miR-194b-5p	TGTAACAGCATCTCCATATGGA	100	62	9.03721	5.57362	0.697263
miR-195	CCAGATATTGGCTGTGTGCGTGCCT	0	1	0	0.0898972	#NUM!
miR-1957a	CAGTCGGTAGAGCATCAGAC	1	0	0.0903721	0	#DIV/0!
miR-1957b	GGGGATGTAACTCAGTGGTA	1	1	0.0903721	0.0898972	0.0076027
miR-196	CCACAACACGAAACTGCCTTGAA	2308	2025	208.579	182.042	0.196324
miR-196-5p	TAGGTAGTTTCATGTTGTTGG	49	72	4.42824	6.4726	-0.547612
miR-196a	CCACAACACGAAACTGCCTTGA	1396	1385	126.16	124.508	0.0190157
miR-196a-5p	TAGGTAGTCTCATGTTGTTGGGC	1352	1437	122.183	129.182	-0.0803622
miR-196b-5p	TAGGTAGTTTCATGTTGTTGGG	55	65	4.97047	5.84332	-0.233405
miR-196c	TCGGCAACAAGAAACTGCCTTGA	1	1	0.0903721	0.0898972	0.0076027
miR-196c-5p	TAGGTAGTCTCGTGTTGTTGGG	1	0	0.0903721	0	#DIV/0!
miR-196d	TATGTTGTTGTTATTGTTGGTTGGG	8	11	0.722977	0.988869	-0.451829
miR-199-3p	ACAGTAGTCGGCACATTGGTT	4355	3367	393.571	302.684	0.378812
miR-199-5p	TACAGTAGTCTGCACATTGGTTA	5030	4242	454.572	381.344	0.253416
miR-1996a	CTCAAGTGAGGTCAGTGCTGCT	2	0	0.180744	0	#DIV/0!
miR-199a-3p	ACAGTAGTCTGCACATTGGTTA	19675	15402	1778.07	1384.6	0.360849
miR-199a-5p	CCCAGTGTTCAGACTACCTGTTC	4692	4554	424.026	409.392	0.0506714
miR-199b-3p	CAGTAGTCTGCACATTGGT	9983	7979	902.185	717.289	0.330868
miR-199b-5p	AGTGTTCAGACTACCTGTTC	3	7	0.271116	0.62928	-1.21479
miR-199c-3p	ACAGTAGTCTGCACATTGGTT	3242	2511	292.987	225.732	0.376225
miR-199c-5p	CCCAGTGTTTAGACTACCTGTTC	185	208	16.7188	18.6986	-0.161456
miR-19a	GCTAGTTTTGCATAGTTGCACT	1332	1309	106.368	101.584	0.0663942
miR-19a-3p	TGTGCAAATCTATGCAAAACTG	1993	1803	180.112	162.085	0.152145
miR-19b	AGTTTTGCTGGTTTGCATTCAG	2358	2347	213.098	210.989	0.0143486
miR-19b-3p	TGTGCAAATCCATGCAAAACTGA	1564	1475	141.342	132.598	0.0921283
miR-19c-3p	TGTGCAAATCCATGCAAAGCTC	114	117	10.3024	10.518	-0.029872
miR-19c-5p	AGTTTTGCTGGTTTGCTTTCAG	5	13	0.451861	1.16866	-1.37091
miR-19d	TGTGCAAACCCATGCAAAACTGA	1079	1052	97.5115	94.5718	0.0441629
miR-19d-3p	AGCTTTGCAGGGTGGGCAGTCAGC	551	505	49.7951	45.3981	0.133372
miR-1a-3p	TGGAATGTAAAGAAGTATGTAT	3	1	0.271116	0.0898972	1.59257
miR-20	TAAAGTGCTTATAGTGCAGGTAGT	272	321	24.5812	28.857	-0.231364
miR-200	CATCATCACTGGACGGAGCACTGTGA	20	28	1.80744	2.51712	-0.477824
miR-200-3p	GTGAATAATGTCTGGTAACTGATG	2	0	0.180744	0	#DIV/0!
miR-200a	TAACACTGTCTGGTAACGATGT	1493	1174	134.926	105.539	0.354384
miR-200a-5p	CATCTTACCCGACAGTGCTGGA	117	124	10.5735	11.1472	-0.0762289
miR-200b	CATCTTACGAGGCAGCATTGGA	907	1049	81.9675	94.3021	-0.202238
miR-200b-3p	TAATACTGCCTGGTAATGATGAT	1203	1428	108.718	128.373	-0.239757
miR-200c	TCATCTCTACAAGGCATCTTGTGA	1	2	0.0903721	0.179794	-0.992397
miR-200c-3p	TAATACTGCCGGGTAATGATGA	1	1	0.0903721	0.0898972	0.0076027
miR-202	AGAGGCATAAGGCATGGGAA	163	55	14.7307	4.94434	1.57497
miR-202-5p	TTCCTATGCACATACTTCTTTGA	430	145	38.86	13.0351	1.57589
miR-203-3p	GTGAAATGTTTAGGACCACT	1625	972	146.855	87.38	0.749014
miR-203-5p	AGTGGTTCTCAACAGTTCAACAG	2284	1348	206.41	121.181	0.768345
miR-203a	GTGAAATGTTTAGGACCACTTG	1704	1004	153.994	90.2567	0.770769
miR-203a-5p	AGTGGTTCTAGATAGTTCAACA	187	126	16.8996	11.327	0.577217
miR-203b-3p	TGAAATGTTTAGGACCACT	415	269	37.5044	24.1823	0.633108
miR-203b-5p	AGTGGTTCTCAACAGTTCAACA	348	225	31.4495	20.2269	0.636765
miR-204	GCAGGGACAGCAAAGGGATGC	30315	16798	2739.63	1510.09	0.859345
miR-204-5p	TTCCCTTTGTCATCCTATGCCT	20361	11500	1840.07	1033.82	0.831777
miR-204a	GCAGGGACAGCAAAGGGACGC	3957	2246	357.603	201.909	0.824652
miR-204a-5p	TTCCCTTTGTCATCCTATGC	2080	1201	187.974	107.966	0.79995
miR-204b	TTCCCTTTGTTATCCTATGCCT	2081	1150	188.064	103.382	0.863246
miR-205	TTTCAGTGGTGTGAAGTGTAAG	4571	3291	413.091	295.852	0.481586
miR-205-5p	TCCTTCATTCCACCGGAGTCTG	529	393	47.8069	35.3296	0.436341
miR-205a	GATTTCAGTGGTTTGAAGAGTA	670	535	60.5493	48.095	0.332225
miR-205a-5p	TCCTTCATTCCACCGGAGTCTGT	1184	827	107.001	74.345	0.525313
miR-205b	CAGAGTGCTGTGAAAGAG	26	18	2.34968	1.61815	0.538117
miR-205b-5p	CCCTTCATTCCACCGGAGTCTG	180	145	16.267	13.0351	0.319547
miR-206	TGGAATGTAAGGAAGTGTGTGG	38	33	2.71116	2.33733	0.214054
miR-206-5p	ACATGCTTCCTTATATCCCCATA	6	3	0.542233	0.269691	1.0076
miR-20a	ACTGCAATGTAAGCACTTGAAGT	123	151	11.1158	13.5745	-0.288288
miR-20a-5p	TAAAGTGCTTATAGTGCAGGTAG	324	382	29.2806	34.3407	-0.229976
miR-20b-3p	ACTGCAATGTGAGCACTTCAAGT	9	8	0.813349	0.719177	0.177528
miR-20b-5p	TAAAGTGCTTATAGTGCAGGT	4	6	0.361489	0.539383	-0.57736
miR-21	TAGCTTATCAGACTGGTGTTGGC	242926	353202	21953.7	31751.9	-0.532374
miR-210-3p	CTGTGCGTGTGACAGCGGCTA	854	541	77.1778	48.6344	0.66621
miR-210-5p	AGCCACTGACTAACGCACATTG	745	567	67.3273	50.9717	0.401494
miR-210a	GTGCGTGTGACAGCGGCTA	1	0	0.0903721	0	#DIV/0!
miR-211	TTCCCTTTGTCATCCTTTGCCT	2099	1262	189.691	113.45	0.741593
miR-211-3p	GCAGGGACAGCAAAGGGGAGC	81	98	7.32014	8.80992	-0.267257
miR-212	TAACAGTCTACAGTCATGGCTAC	42	20	2.80154	1.52825	0.874336
miR-212-5p	ACCTTGGCTCTAGACTGCTTACT	103	96	9.30833	8.63013	0.109141
miR-212a-5p	ACCTTGGCTTTAGACTGCTTACT	109	80	9.85056	7.19177	0.453859
miR-212b-5p	ACCTTGGCTTTAGACTGCTTAC	7	6	0.632605	0.539383	0.229995
miR-21-3p	CAACACCAGTCGATGGGCTGT	3	3	0.271116	0.269691	0.0076027
miR-214	ACAGCAGGCACAGACAGGCAGT	3002	2510	271.297	225.642	0.265839
miR-214-5p	TGCCTGTCTACACTTGCTGTGC	807	602	72.9303	54.1181	0.430408
miR-215	TTCTAATCATTTCTGTCAGGCCAAAC	9932	4789	897.576	430.517	1.05996
miR-215-5p	ATGACCTATGAATTGACAGC	3266	1578	295.155	141.858	1.05703
miR-21-5p	TAGCTTATCAGACTGGTGTTGG	1349	1097	121.912	98.6172	0.30593
miR-216a	CACAATGGCCTCTGGGATTATG	103	34	9.12759	3.0565	1.57835
miR-216a-5p	TACATCGTCAGCTGAAGCCACTGTGA	150	73	13.3751	6.56249	1.02723
miR-216b	TAATCTCTGCAGGCAACTGTGA	819	388	74.0148	34.8801	1.08541
miR-217	CAACAGTTCCTGATGCATTGCC	1012	510	91.4566	45.8476	0.996243
miR-217-5p	TACTGCATCAGGAACTGATTGGCT	375	208	33.8896	18.6986	0.85791
miR-217a	TACTGCATCAGGAACTGATTGGC	74	30	6.68754	2.69691	1.31017
miR-217b	TACTGCATCAGGAACTGACTGGC	77	24	6.95866	2.15753	1.68943
miR-218	TTGTGCTTGATCTAACCATGT	396	437	10.3024	11.0574	-0.102022
miR-218-3p	CATGGTTCTTTCAAGCACCA	3	3	0.271116	0.269691	0.0076027
miR-2184	GCACGTAGGCTCTTACAGTACA	870	877	78.6238	78.8398	-0.00395874
miR-2184-5p	AACAGAAAGAGTTTATGTGCTG	895	818	80.8831	73.5359	0.13739
miR-2187	TTTACAGGCTATGCTAATCTGT	39	19	3.52451	1.70805	1.04508
miR-2187-5p	TTAATTAGTATAGCCTGTTTTA	4	0	0.361489	0	#DIV/0!
miR-2188-3p	GCTGTGTGAGGTCGGACCTATC	4240	7662	383.178	688.792	-0.846054
miR-2188-5p	AAGGTCCAACCTCACATGTCCT	2725	4184	246.264	376.13	-0.611024
miR-218a	CATGGTTCTTTCAAGCACCA	494	549	44.6438	49.3535	-0.144692
miR-218a-5p	TTGTGCTTGATCTAACCATGT	72	92	6.50679	8.27054	-0.346034
miR-218b	TTGTGCTTGATCTAACCATGTG	177	204	15.9959	18.339	-0.197217
miR-219-5p	TGATTGTCCAAACGCAATTCTTG	1	0	0.0903721	0	#DIV/0!
miR-219a	CGAGAATTGTGCCTGGACATCTGT	0	1	0	0.0898972	#NUM!
miR-219a-3p	AGAATTGTGTATGGACATCTGTA	1	1	0.0903721	0.0898972	0.0076027
miR-219b-3p	AGAATTGCGTTTGGACAATCAG	1	1	0.0903721	0.0898972	0.0076027
miR-219b-5p	CACAAGAATTGCGTTTGGACAAT	1	4	0.0903721	0.359589	-1.9924
miR-21a-5p	TAGCTTATCAGACTGGTGTTGGCT	8620	10735	779.008	965.046	-0.30896
miR-21b-3p	CGACAACAGTCTGTAGGCTGTC	485	397	43.8305	35.6892	0.296448
miR-21b-5p	TAGCTTATCAGACTGGGGCA	40396	58640	3650.67	5271.57	-0.53007
miR-221-3p	AGCTACATTGTCTGCTGGGTTTC	3644	3260	329.316	293.065	0.168254
miR-221-5p	ACCTGGCATACAATGTAGATTTCTGT	3103	3340	280.425	300.257	-0.0985817
miR-222	AGCTACATCTGGCTACTGGGTCTCT	9103	12556	822.658	1128.75	-0.45636
miR-222-3p	AGTAGTCAGTGTAGATCCT	7222	10197	652.668	916.681	-0.490072
miR-222a-3p	AGCTACATCTGGCTACTGGGTCTC	8851	12052	799.884	1083.44	-0.437758
miR-222a-5p	TGCTCAGTAGGCAGTGTAGATCCT	12027	13078	1086.91	1175.68	-0.113262
miR-222b-3p	GCAGCTACATCTGGCTACTGGG	15	6	1.35558	0.539383	1.32953
miR-222b-5p	TGCTCAGTAGTCAGTGTAGATCT	519	519	46.9031	46.6566	0.0076027
miR-223-3p	TGTCAGTTTGTCAAATACCC	63	63	5.69345	5.66352	0.0076027
miR-223-5p	TGTATTTGACAAGCTGAGTTGGA	147	197	13.2847	17.7097	-0.414777
miR-22a	AGTTCTTCACTGGCAAGCTTTA	25865	25649	2337.2	2305.5	0.0197027
miR-22a-3p	AAGCTGCCAGTTGAAGAGCTGT	22434	22205	1186.13	1178.28	0.00958261
miR-22b	CGTTCTTCACTGGCTAGCTTT	706	764	63.8027	68.6814	-0.106302
miR-22b-3p	AAGCTGCCAGCTGAAGAACTGT	375	382	33.8896	34.3407	-0.0190793
miR-235	AGGCCTTGGCCGAATGCATATA	1	1	0.0903721	0.0898972	0.0076027
miR-235-3p	TATTGCACTCGTCCCGGCCG	73	126	6.59717	11.327	-0.779853
miR-236-3p	TAATGCTGTGATGAATGACTTCT	1	0	0.0903721	0	#DIV/0!
miR-23a	ATCACATTGCCAGGGATTTCC	541	425	47.7165	37.577	0.344638
miR-23a-5p	GGATTCCTGGCAGAGTGATTT	6	6	0.542233	0.539383	0.0076027
miR-23b	ATCACATTGCCAGGGATTACCAC	598	645	54.0425	57.9837	-0.101551
miR-23b-3p	ATCACATTGCCAGGGATTACC	508	435	45.9091	39.1053	0.231416
miR-24	TGGCTCAGTTCAGCAGGAACAGT	172	132	15.544	11.8664	0.389473
miR-2424	TCTTTGGTAATCTGAGGGCT	9	4	0.813349	0.359589	1.17753
miR-24-5p	TGCCTACTGAGCTGATAATCAGT	463	377	41.8423	33.8912	0.30405
miR-2478	ATCCCACTTCTGACACCA	226	466	20.4241	41.8921	-1.0364
miR-24a	TGGCTCAGTTCAGCAGGAACAG	18	8	1.6267	0.719177	1.17753
miR-24a-5p	TGCCTACTGAACTGGTATCAGT	283	215	25.5753	19.3279	0.404068
miR-24b-3p	TGGCTCAGTTCAGCAGAAACC	6	4	0.542233	0.359589	0.592565
miR-24b-5p	TGCCTACTGAGCTGATAACAGT	12	18	1.08447	1.61815	-0.57736
miR-25-3p	CATTGCACTTGTCTCGGTCTGA	9604	10926	867.934	982.216	-0.178455
miR-25-5p	AGGCGGAGACTTGGGCAATTGCC	277	236	25.0331	21.2157	0.238702
miR-26	AGCTCTTTCTCGATTCTG	9933	9077	895.227	814.648	0.136076
miR-263a	GATGGCACTGGAAGAATTCACT	1	0	0.0903721	0	#DIV/0!
miR-263a-5p	CGTGGACTTGTAGAGTCCTTCATC	1	0	0.0903721	0	#DIV/0!
miR-26-5p	TTCAAGTAATCCAGGATAG	14208	13365	1284.01	1201.48	0.0958463
miR-26a	CCTATTCGTGATTACTTGCACT	113470	106373	10254.5	9562.63	0.100782
miR-26a-5p	TTCAAGTAACCCAGGATAGGCT	43523	40647	3915.28	3639.13	0.105524
miR-26b	CTCTTCTGCATGCCTTGGTT	2793	2834	252.409	254.769	-0.0134215
miR-26b-5p	TTCAAGTAATCCAGGATAGGTT	2795	2782	252.59	250.094	0.0143286
miR-26c	TTCAAGTAATCCAGGATAGGTTT	12993	12555	1174.21	1128.66	0.0570752
miR-26d-3p	CCTATTCGTGATTACTTGCATT	183	137	16.5381	12.3159	0.42527
miR-26d-5p	TTCAAGTAATCTAGGATAGGCT	43	43	3.886	3.86558	0.0076027
miR-27-3p	TTCACAGTGGCTAAGTTCA	2015	1506	182.1	135.385	0.427661
miR-27-5p	GTGCCAGGCAGCTCGTTTTACCTG	484	310	43.7401	27.8681	0.650342
miR-2779	TCGAATCCGGCTCGAAGGACCA	44	73	3.97637	6.56249	-0.72279
miR-27a	AGGACTTAGCTCGCTCCGTGA	561	455	50.6988	40.9032	0.309737
miR-27a-3p	TTCACAGTGGCTAAGTTCTGCT	883	683	79.7986	61.3998	0.378131
miR-27b	GTTCACAGTGGCTAAGTTCTGC	42604	33411	3850.22	3003.55	0.358268
miR-27b-3p	TTCACAGTGGCTAAGTTCTG	37756	28637	3412.09	2574.38	0.406428
miR-27c	TTCACAGTGGTTAAGTTCTG	7824	5813	707.072	522.572	0.436226
miR-27c-5p	CAGGACTTAACCCACATGTGAACA	101	96	9.12759	8.63013	0.0808517
miR-27d	AGGACTTAACCCACATGTGAACA	416	971	37.5948	87.2901	-1.21529
miR-27d-3p	TTCACAGTGGCTAAGTTC	455	238	41.1193	21.3955	0.942508
miR-27e	TTCACAGTGGCTAAGTTCAGT	1040	998	93.987	89.7174	0.0670745
miR-2898	TCGTGAGAGACTGCCGGGGT	5	65	0.451861	5.84332	-3.69284
miR-2977	TGTGCTGAACCCGAGAGCCTGAGCA	0	1	0	0.0898972	#NUM!
miR-2995	CTGCACTGTTCGTAACCTGGTTC	1	0	0.0903721	0	#DIV/0!
miR-29a	TTGTAGTTTCCTCTGCGTGTTCGGA	7	12	0.632605	1.07877	-0.770005
miR-29a-3p	TAGCACCATTTGAAATCGGTT	2	5	0.180744	0.449486	-1.31433
miR-29b	CTAGCACCATATGAAATCAGTGT	1	12	0.0903721	1.07877	-3.57736
miR-29b-5p	ACTGATTTCTTCTGATGCTTAGA	23	21	2.07856	1.88784	0.138847
miR-29c	TCTAGCACCATATGAAATCAGT	32	59	2.89191	5.30393	-0.87504
miR-29c-3p	TAGCACCATTTGAAATCGGTTAG	5	9	0.451861	0.809074	-0.840394
miR-29e	TAGCACCATTTGAAATCAGTGTTT	0	2	0	0.179794	#NUM!
miR-301	CTTTGACAATGTCGCACTACT	247	284	22.3219	25.5308	-0.193777
miR-301-3p	TAGTGCAATAGTATTGTCAAAGCA	287	365	25.9368	32.8125	-0.339243
miR-301a	TAGTGCAATAGTATTGTCAAAGC	3470	4493	313.591	403.908	-0.365141
miR-301a-5p	CTTTGACAATGTTGCACTACT	98	67	8.85647	6.02311	0.556223
miR-301b-3p	CAGTGCAATAGTATTGTCATAGCAC	242	321	21.8701	28.857	-0.399964
miR-301b-5p	GCTTTGACAATGTTGCACTACT	465	463	42.023	41.6224	0.0138212
miR-301c	CAGTGCAATAGTATTGTCATAGC	2030	2432	183.455	218.63	-0.253061
miR-301c-3p	CAGTGCAATAGTATTGTCATAG	17	17	1.53633	1.52825	0.0076027
miR-301d-3p	TAGTGCAACATTGTCAAAGCAG	98	119	8.85647	10.6978	-0.272505
miR-301d-5p	TCTGACTTCATTGCACTACTGT	4	7	0.361489	0.62928	-0.799752
miR-3034	TGCAACTGTACAATGACAATAGTAGGA	0	2	0	0.179794	#NUM!
miR-3065-5p	CACCAAGATCACTGATGCAT	30	32	2.71116	2.87671	-0.0855067
miR-3074-5p	TGTTCCTGCTGAACTGAGCCAG	7	6	0.632605	0.539383	0.229995
miR-30a	TGTAAACATCCTCGACTGGAAGCT	6789	9113	613.537	819.233	-0.417124
miR-30a-3p	CGGGAGAGGGACTGTTTGCACT	12997	14220	1174.57	1278.34	-0.12214
miR-30b	CTTTCAGTCGGATGTTTGCAG	3171	4343	286.57	390.423	-0.446151
miR-30b-5p	TGTAAACATCCTACACTCAGCT	2842	3593	256.838	323	-0.33068
miR-30c	CCGGGAGTGGGACTGTTTGCACT	22828	30381	2063.02	2731.17	-0.404762
miR-30c-5p	TGTAAACATCCTACACTCTCGGC	24553	33342	2218.91	2997.35	-0.433839
miR-30d	TGTAAACATCCCCGACTGGAAGCT	11915	15140	1076.78	1361.04	-0.337984
miR-30d-3p	TTTCAGTCGGATGTTTGCAGT	1304	1248	117.845	112.192	0.0709286
miR-30e	CTTTCAGTCGGATGTTTACAGC	6801	8729	614.621	784.712	-0.352467
miR-30e-5p	TGTAAACATCCTTGACTGGAAGCT	17399	23626	1572.39	2123.91	-0.433768
miR-30f	CTGAGAGGAGGTTGTTTACTT	5	2	0.451861	0.179794	1.32953
miR-30f-5p	TGTAAACACCCTACACTCTCGGC	2	1	0.180744	0.0898972	1.0076
miR-30g	TGTAAACATCCTTCACTCTCGGC	6	9	0.542233	0.809074	-0.57736
miR-31	AGGCAAGATGTTGGCATAGCT	130	65	11.7484	5.84332	1.0076
miR-311a	TATTGCACATTCACCGGCCTGA	0	1	0	0.0898972	#NUM!
miR-3120	TGCACAGCAAGTGTAGATAGGC	58	46	5.24158	4.13527	0.342022
miR-3120-5p	CCTGTCTGTGCCTGCTGTACA	17	13	1.53633	1.16866	0.394626
miR-3143	ATAACATTGTAAAGCGCTTCTTTCG	1	1	0.0903721	0.0898972	0.0076027
miR-31-5p	AGGCAAGATGTTGGCATAGCTG	404	267	36.5103	24.0025	0.605118
miR-3192	CTCTGATCGGCTTCAGCT	1	0	0.0903721	0	#DIV/0!
miR-31a	AGGCAAGATGTTGGCATAGC	41	33	3.70526	2.96661	0.320761
miR-320a	AAAAGCTGGGTTGAGAGGGC	1	1	0.0903721	0.0898972	0.0076027
miR-33	CAATGTACCTGCAGTGCAACAC	15	10	1.35558	0.898972	0.592565
miR-33-5p	GTGCATTGTAGTTGCATTGC	16	24	1.44595	2.15753	-0.57736
miR-338	AACAACATCCTGGTGCTGCCTGAGT	230	248	20.7856	22.2945	-0.101104
miR-338-3p	TCCAGCATCAGTGATTTTGTTG	195	180	14.5499	13.7543	0.0811317
miR-33a-3p	CAATGTGTCTGCAGTGCAGTA	5	2	0.451861	0.179794	1.32953
miR-33a-5p	GTGCATTGTAGTTGCATTGCA	15	14	1.35558	1.25856	0.107138
miR-33b-5p	GTGCATTGTAGTTGCATTG	1	1	0.0903721	0.0898972	0.0076027
miR-3499	TCTGAATGCCGTGCTGAGGGGTCTT	1	0	0.0903721	0	#DIV/0!
miR-34a	AATCAGCAAGTATACTGCCGCT	5	6	0.451861	0.539383	-0.255432
miR-34a-5p	TGGCAGTGTCTTAGCTGGTTGT	0	3	0	0.269691	#NUM!
miR-34b	AATCAGCAAGTATACTGCCGTT	45	2	4.06675	0.179794	4.49946
miR-34b-5p	AGGCAGTGTCGTTAGCTGATTG	28	2	2.53042	0.179794	3.81496
miR-34c	AATCAGCAAGTATACTGCCGC	1	0	0.0903721	0	#DIV/0!
miR-34c-5p	AGGCAGTGTCGTTAGCTGATTGT	15	0	1.35558	0	#DIV/0!
miR-34f	TCGGAAGTGCGAATGCTGAC	4	3	0.361489	0.269691	0.42264
miR-3553	CAGTGAATTCTACCAGTGCCATA	25	60	2.2593	5.39383	-1.25543
miR-3570	GGTACAATCAACGGTCGATGGT	1	1	0.0903721	0.0898972	0.0076027
miR-3571	TACACACTTCTTTACATTCCATA	0	2	0	0.179794	#NUM!
miR-3574	TCAGCCGCTGTCACACGCACAG	21	6	1.89782	0.539383	1.81496
miR-3588	TCACAAGTTAGGGTCTCAGGGA	164	115	14.821	10.3382	0.519665
miR-3590-5p	TGCCCTTTTAACATTGCACTG	2	4	0.180744	0.359589	-0.992397
miR-3591-5p	TTTAGTGTGATAATGGCGTTTGA	3	0	0.271116	0	#DIV/0!
miR-3596	CTATACAATCTACTACCTCA	1	1	0.0903721	0.0898972	0.0076027
miR-3596a	CTATACAATCTACTACCTCG	299	339	27.0213	30.4751	-0.173537
miR-3600	ACAGTTCTTCAACTGGCAGCTT	6	3	0.542233	0.269691	1.0076
miR-3604	TAACCAATGTGCAGACTACTGT	1159	900	104.741	80.9074	0.372486
miR-3618	TGTCTACATTAATGAAAAGAGC	3	1	0.271116	0.0898972	1.59257
miR-3618-5p	TGTGATTTCCAATAATTGAGGC	0	1	0	0.0898972	#NUM!
miR-365-3p	TAATGCCCCTAAAAATCCTTAT	59	44	5.33196	3.95548	0.430814
miR-365-5p	AGGGACTTTTAGGGGCAGCTGTG	91	81	8.22387	7.28167	0.175547
miR-365a-3p	TAATGCCCCTAAAAATCCTTAT	10	15	0.903721	1.34846	-0.57736
miR-365a-5p	AGGGACTTTTAGGGGCAGCT	11	10	0.994094	0.898972	0.145106
miR-365b-3p	TAATGCCCCTAAAAATCCTTAT	8	14	0.722977	1.25856	-0.799752
miR-365b-5p	AGGGACTTTCAGGGGCAGCCGT	0	1	0	0.0898972	#NUM!
miR-375	ACGTTGAGCCTCACGTACAATAC	5194	15884	469.393	1427.93	-1.60505
miR-375-3p	TTTGTTCGTTCGGCTCGCGTTAT	2912	8270	263.164	743.45	-1.49827
miR-375a-3p	TTTGTTCGTTCGGCTCGCGTTA	606	1866	54.7655	167.748	-1.61496
miR-375b-3p	TTTGTTCGTTCGGCTCGCGTTG	281	897	25.3946	80.6378	-1.66694
miR-3967	AGCTTGTCTGACTGATGTTG	0	1	0	0.0898972	#NUM!
miR-3968	CGAATCCCACTCCAGACACCA	0	3	0	0.269691	#NUM!
miR-4089	CTTGGAAAGATGAGCTTC	2	0	0.180744	0	#DIV/0!
miR-4088-5p	GACTATGAAGATGTTGGCC	1	0	0.0903721	0	#DIV/0!
miR-4185-3p	GTATTCATACTGTCTGATC	3	0	0.271116	0	#DIV/0!
miR-423-5p	TGAGGGGCAGAGAGCGAGACTT	1	0	0.0903721	0	#DIV/0!
miR-429	GTCTTACCAGACATGGTTAGA	915	798	82.6905	71.7379	0.204986
miR-429-3p	TAATACTGTCTGGTAATGCCGT	621	520	45.6379	38.6558	0.239549
miR-429b	TAATACTGTCTGGTAATGCCG	0	2	0	0.179794	#NUM!
miR-4448	GGCTCCTTGGTCTAGGGGTA	1	4	0.0903721	0.359589	-1.9924
miR-4454	GGATCCGAGTCACGGCACCA	5	4	0.451861	0.359589	0.329531
miR-449	AGGCAGTGTCTTGTTAGCTGGT	245	105	22.1412	9.4392	1.23
miR-449a	CAGTAGCTGAAAACTCTGCCAGCA	6	2	0.542233	0.179794	1.59257
miR-449a-5p	TGGCAGTGTAATGTTAGCTGAC	10	1	0.903721	0.0898972	3.32953
miR-449b	CAGTAGCTGAAAACTCTGCCAGCAC	1	1	0.0903721	0.0898972	0.0076027
miR-449b-5p	AGGCAGTGTCTTGTTAGCTG	20	10	1.80744	0.898972	1.0076
miR-451	AAACCGTTACCATTACTGAGTTT	3762	6064	339.98	545.136	-0.681167
miR-4510	TGAGGGAGTAGGTTGTATGGTT	2	1	0.180744	0.0898972	1.0076
miR-451-3p	TTTTAGTAATGGTAAGGGTTCT	773	1339	69.8577	120.372	-0.785013
miR-451a	AAACCGTTACCATTACTGAGTT	127	135	11.4773	12.1361	-0.0805282
miR-454	CCCCTATCAGTATTGCCTCTGCT	143	146	12.9232	13.125	-0.0223505
miR-454-3p	TAGTGCAATATTGCTTATAGGGTC	1949	2806	176.135	252.251	-0.518178
miR-454b	TAGTGCAATATTGCTTATAGGG	25	27	2.2593	2.42722	-0.103429
miR-455-3p	TGCAGTCCATGGGCATATACA	19	23	1.53633	1.88784	-0.297252
miR-455-5p	TATGTGCCCTTGGACTACATCG	759	869	59.2841	66.9734	-0.175942
miR-456	GCAGGCATCTTCCCAGCCTACT	12474	13694	1127.3	1231.05	-0.127017
miR-456-3p	CAGGCTGGTTAGATGGTTGTC	6409	6916	579.195	621.729	-0.102236
miR-458	ATAGCTCTTTAAATGGTACTGC	1016	972	91.8181	87.38	0.0714749
miR-458-3p	ATAGCTCTTTTAATGGTACTG	0	1	0	0.0898972	#NUM!
miR-459	CTGGAAGTGCATTGTTGAC	9	2	0.813349	0.179794	2.17753
miR-459-5p	TCAGTAACAAGGATTCATCCTGT	93	71	8.40461	6.3827	0.397014
miR-460	CACAGCGCATACAATGTGGATGT	64	101	5.87419	8.80992	-0.584739
miR-460-5p	CCTGCATTGTACACACTGTGCG	23	27	2.07856	2.42722	-0.223723
miR-462	TAACGGAACCCATAATGCAGCTG	41822	44147	3779.09	3968.24	-0.0704597
miR-462a-5p	TAACGGAACCCATAATGCAGCTG	39253	41182	3547.38	3702.14	-0.0616083
miR-466i-5p	TGTGTGTGTGTGTGTGTGTG	1	1	0.0903721	0.0898972	0.0076027
miR-4700-5p	ATCGGGGATGAGGACACTGTGT	1	0	0.0903721	0	#DIV/0!
miR-4792	CGGTGAGCTCTCGCTGGCCC	1	4	0.0903721	0.359589	-1.9924
miR-489	TGGTCGTATGTATGACGTCATT	2355	1624	212.826	145.993	0.543778
miR-489-3p	GTGACATCATATGTACGGCTGCT	1214	867	109.712	77.9408	0.493267
miR-499-3p	AACATCACTTTAAGTCTGTGCT	6	12	0.542233	1.07877	-0.992397
miR-499-5p	TTAAGACTTGCAGTGATGTTTA	18	38	0.451861	1.88784	-2.06279
miR-499a-5p	TTAAGACTTGCAGTGATGTTT	1	6	0.0903721	0.539383	-2.57736
miR-499b-3p	ACAGACTTCATGATGTTC	2	5	0.180744	0.449486	-1.31433
miR-499b-5p	TTAAGACTTGCAGTGATGTT	0	1	0	0.0898972	#NUM!
miR-5100	TTCGATCCCAGGCTGCCTCC	1	0	0.0903721	0	#DIV/0!
miR-5106	GGGTCTGTAGCTCAGTTGGTTAGAGC	1	0	0.0903721	0	#DIV/0!
miR-5108	GTAGAGCACTGGATGGGCT	4	2	0	0.0898972	#NUM!
miR-551	GAAACCAAGTGTGGGTGTGGCCT	605	426	54.6752	38.2962	0.513684
miR-551-3p	GCGACCCATCCTTTGTTTCTG	570	403	51.5121	36.2286	0.507785
miR-6240	ACAAAGCATCGCGAAGGCCCACG	157	152	14.1884	13.6644	0.0542959
miR-6369	TGGCTCAGTTCAGTGTTGGTGAG	0	1	0	0.0898972	#NUM!
miR-6370	GCAGGAACAGCAAAGGGGAAG	0	1	0	0.0898972	#NUM!
miR-6412	TCGAAACCATCCTCAGCTACTA	1	0	0.0903721	0	#DIV/0!
miR-6419	TAGAGCATCTGAACATGGA	1	0	0.0903721	0	#DIV/0!
miR-6612-5p	ACCACAGGGCACCACCATGCTG	2	0	0.180744	0	#DIV/0!
miR-6651-5p	ACCAGGTTGCCTAAGGAGGGG	3	2	0.271116	0.179794	0.592565
miR-6950-5p	TCCTGGAGTGGAGGACAGTCAGA	0	1	0	0.0898972	#NUM!
miR-7	TGGAAGACTAGTGATTTTGTTGTT	1	0	0.0903721	0	#DIV/0!
miR-7013-3p	CCACACTTACTGTTGCCTCTTCCT	0	1	0	0.0898972	#NUM!
miR-7132a-5p	GACTTGGTCAAAGCTCCTCAGT	12	14	1.08447	1.25856	-0.21479
miR-7132b-3p	TGAGGCGTTTAGAACAAGTTCA	805	811	72.7496	72.9066	-0.00311043
miR-7132b-5p	GACTTGGTCAAAGCTCCTCAGC	60	56	5.42233	5.03424	0.107138
miR-7133	TAGTTTGATTCACAGCACAAGA	0	2	0	0.179794	#NUM!
miR-7147	TGTACCATGCTGGTAGCCAGT	4	8	0.361489	0.719177	-0.992397
miR-72	AGGCAAGATGTTGGCATAGCTGA	186	115	16.8092	10.3382	0.701271
miR-721	CAGTGCAATTAAAAGGGGGAA	1	2	0.0903721	0.179794	-0.992397
miR-722	TTTGAAACGTTTTAGCCAAA	251	413	22.6834	37.1275	-0.710852
miR-722-3p	TTTTGCAGAAACGTTTCAGATT	108	192	9.76019	17.2603	-0.822472
miR-723-3p	AGACATCAGATAAATCTGTCCT	3	8	0.271116	0.719177	-1.40743
miR-724	CAGCCACACCTTCCTTTTAAGA	505	407	45.6379	36.5881	0.318857
miR-724-5p	TTAAAGGGAATTTGCGACTGTT	156	134	14.0981	12.0462	0.226916
miR-725-3p	TTCAGTCATTGTTTCTGGTCGT	1369	926	123.719	83.2448	0.571641
miR-72-5p	AGGCAAGATGTTGGCATAGCTGA	294	196	26.5694	17.6198	0.592565
miR-727-3p	GTTGAGGCGAGTTGAAGACTTT	186	99	16.8092	8.89982	0.917405
miR-727-5p	TCAGTCTTCAGTTCCTCCCAGC	45	32	4.06675	2.87671	0.499456
miR-72857-3p	TCTGTGATGCCCTTAGATG	0	1	0	0.0898972	#NUM!
miR-729	CATGGGTATGATACGACCTCA	0	2	0	0.179794	#NUM!
miR-730	TCCTCATTGTGCATGCTGTGTG	32	15	2.89191	1.34846	1.10071
miR-730a-3p	CACAGCGCCTGCAATGTGGAGG	15	4	1.35558	0.359589	1.91449
miR-730a-5p	TCCTCATTGTGCATGCTGTGTG	11	2	0.994094	0.179794	2.46703
miR-731-3p	CACCGGGAATTTCGTGTCAGCA	13	5	1.17484	0.449486	1.38611
miR-731-5p	AATGACACGTTTTCTCCCGGATT	5035	4660	455.024	418.921	0.119265
miR-733	GCACTGGTTTAGCTCAGTGGTT	5	5	0.451861	0.449486	0.0076027
miR-7341-5p	CCCAAAAGTCTCAGTGCCATTTTA	0	2	0	0.179794	#NUM!
miR-734-3p	TAAATGCTGCAGAATTGTGCTC	559	727	50.518	65.3552	-0.371504
miR-734-5p	GAACTATTCTGCAACATTTGTT	104	132	9.3987	11.8664	-0.336352
miR-735-5p	GGCTGGTCCGAAGGCGGT	1	4	0.0903721	0.359589	-1.9924
miR-736-3p	GTAAGACGAACAAAAAGTTTGT	8	10	0.722977	0.898972	-0.314325
miR-737	AATCAAAACCTAAAGAAAATA	147	89	13.2847	8.00085	0.731542
miR-737-5p	AATCAAAACCTAAAGAAAATA	54	24	4.8801	2.15753	1.17753
miR-7445-5p	AAAGTTAAACAGACTCATCCAC	0	1	0	0.0898972	#NUM!
miR-749	GCCCGGATGAGCCTCGGTGG	4	0	0.361489	0	#DIV/0!
miR-7550	ATCCGGCTCGAAGGACCA	7	28	0.632605	2.51712	-1.9924
miR-7552a-5p	TTACAATTAAAGGATATTTCTT	16	12	1.44595	1.07877	0.42264
miR-7565	TTCCTGCTGAACTGAGCCAGT	0	3	0	0.269691	#NUM!
miR-7-5p	TGGAAGACTAGTGATTTTGTTGT	1	5	0.0903721	0.449486	-2.31433
miR-7641	CTGAACACGCCCGATCTCGT	202	198	18.2552	17.7996	0.0364576
miR-7911c-5p	GTCCTCCCGACCGATGCACCATG	0	1	0	0.0898972	#NUM!
miR-7977	TTCCCAGCCAACGCACCA	13	57	1.17484	5.12414	-2.12485
miR-7a	TGAAGACTGATTATTTGCGAGA	0	1	0	0.0898972	#NUM!
miR-7a-3p	CAACAAGTCCCAGTCTGCCTCT	7	4	0.632605	0.359589	0.814958
miR-8059	AGGAGGAAGCTGTAGAGAAAAGGC	1	0	0.0903721	0	#DIV/0!
miR-8157-3p	ACTCTGTGCTCGCTGCGCCT	0	1	0	0.0898972	#NUM!
miR-8159-5p	TCAGTAACTGGAATCTGTCCCTGC	38349	17262	3465.68	1551.8	1.15919
miR-8160-5p	AGAATAATGCCAGCAGTCGGCC	85	184	7.68163	16.5411	-1.10657
miR-8161-5p	AGAATAATGCCAGCAGTCGGCC	93	198	8.40461	17.7996	-1.0826
miR-818d	AGGATCGATGAACGGAGCATT	0	1	0	0.0898972	#NUM!
miR-8497	GATAAAATGCATGATGTCACTGT	0	1	0	0.0898972	#NUM!
miR-8908	CTGCCCAGAATGGTGCTGACTACGT	0	2	0	0.179794	#NUM!
miR-8915	CGGATGGCCAGCTGCAGGTGACG	2	0	0.180744	0	#DIV/0!
miR894	CGTTTCACGTCGGGTTCACC	0	1	0	0.0898972	#NUM!
miR-9	ATAAAGCTAGATAACCGAAA	3341	580	301.933	52.1404	2.53376
miR-9064	CGTTGAAGGTCCATTGTCCACACTG	1	0	0.0903721	0	#DIV/0!
miR-9183	CCGGCTCGATGGCTTTATGACA	0	2	0	0.179794	#NUM!
miR-9188a	TGCCTGTCCTCTGGTGCACCAGG	0	1	0	0.0898972	#NUM!
miR-92	AGGTGGGGATCGGTAGCAATGCT	36505	44064	3299.04	3961.23	-0.263904
miR-9226	TCAAGTCCCTGTTCGGGCGCCG	13	8	1.17484	0.719177	0.708042
miR-92-3p	TATTGCACTCGTCCCGGCCTCGA	3523	4123	318.381	370.646	-0.219287
miR-9277	AGATTCTTGCCCGGAACTGGGGTT	2	0	0.180744	0	#DIV/0!
miR-92a	AGGTTGGGATCAGTTGCAATGCT	42394	51216	3831.24	4604.17	-0.265132
miR-92a-3p	TATTGCACTCGTCCCGGCCT	33869	40734	3060.81	3661.87	-0.258665
miR-92b	ATTGCACTTGTCCCGGCCTGTA	4143	7532	374.412	677.105	-0.854754
miR-92b-3p	TATTGCACTCGTCCCGGCCTC	809	3848	73.1111	345.924	-2.24229
miR-92c	ATTGCACTTGTCCCGGCCTGTAT	39	65	3.52451	5.84332	-0.729363
miR-92c-3p	TATTGCACTAGTCCCGGCCTGTAT	22	21	1.98819	1.88784	0.0747169
miR-92d	TATTGCGCTTGTCCCGGCCTGT	13	15	1.17484	1.34846	-0.198848
miR-92d-3p	TCATTGCCTATCCCTAGTCTG	11	27	0.994094	2.42722	-1.28785
miR-93	AAAAGTGCTGTTTGTGCAGGTAG	195	222	17.6226	19.9572	-0.179483
miR-9304	GAAGCCCCTTGAAGGGCCAGGGG	0	1	0	0.0898972	#NUM!
miR-93a-3p	ACTGCAAAACCAGCACTTCAGG	6	5	0.542233	0.449486	0.270637
miR-93a-5p	AAAAGTGCTGTTTGTGCAGGTAG	136	154	12.2906	13.8442	-0.171721
miR-9-3p	TAAAGCTAGAGAACCGAATGT	1408	2251	41.8423	67.6926	-0.694035
miR-96	TTTGGCACTGTCACATTTTTGT	51	92	4.51861	8.00085	-0.824275
miR-96-5p	ATTTGGCATTAGTGGAATAATCG	43	54	3.886	4.85445	-0.32102
miR-98	TGAGGTAGTAAGTTGTATTGTT	4	2	0.361489	0.179794	1.0076
miR-981-5p	TAGTTGTAGTACGTAAACCTGCCT	0	1	0	0.0898972	#NUM!
miR-98-5p	TGAGGTAGTAAGTTGTATTGTT	1	1	0.0903721	0.0898972	0.0076027
miR-9872	AACGAGACAAAGTAGAAAA	0	1	0		#NUM!
miR-99	CAAGCTCGCCTCTGTGGGTCT	413	299	37.3237	26.8793	0.473599
miR-993a-5p	TCTACCCTGTAGATCCGGATTT	591	536	53.4099	48.1849	0.148528
miR-99-3p	CAAGCTCGCCTCTGTGGGTCT	1	2	0.0903721	0.179794	-0.992397
miR-99a	CAAGCTCGTATCTATGGGTATG	10851	9232	980.628	829.931	0.240716
miR-99a-5p	AACCCGTAGATCCGATCTTGTG	724	490	65.4294	44.0496	0.570811
miR-99b	AACCCGTAGATCCGATCTTGTGA	4427	3214	400.078	288.929	0.469562
miR-99b-5p	AACCCGTAGATCCGAACTTGGG	457	379	41.3001	34.071	0.277599
miR-9a	TAAAGCTAGATAACCGAAAGTA	1486	2640	134.293	237.329	-0.821501
miR-9a-5p	TCTTTGGTTATCTAGCTGTATGA	234	422	21.1471	37.9366	-0.843132
miR-9b-3p	TTTTGGTTTTCTCTGATG	737	1346	66.6043	121.002	-0.861339
miR-9b-5p	TCTTTGGTGTTTTTAGCTGTATG	48	78	4.33786	7.01198	-0.692837
miR-H14-3p	AGCTACATTGCCCGCTGGGTTTC	0	2	0	0.179794	#NUM!
