# Supplementary material for: Integrated analysis of miRNA and mRNA expression profiles in tilapia gonads at an early stage of sex differentiation
Source: BMC Genomics. 2016 May 4;17:328. doi: 10.1186/s12864-016-2636-z (PMC4855716; doi:10.1186/s12864-016-2636-z)
Supplement: Additional file 7: Table S3. — Sequence and expression profiles of novel miRNAs with in the ovary and testis of tilapia. (XLS 45 kb) [file 12864_2016_2636_MOESM7_ESM.xls]

## Sheet: Novel miRNAs
miR_name	Sequence	Mi-5dxx3-reads	Mi-5dxy3-reads	Mi-5dxx3-TPM	Mi-5dxy3-TPM	fold-change(log2 Mi-5dxx3/Mi-5dxy3)	p-value
tilapia_miR_1415	GACCAGGATGTAGGAAGTGACT	15	0	1.35558	0	#DIV/0!	2.83429e-05
tilapia_miR_1433	TGATGAAGGAACTGAGCTCACAGT	15	0	1.35558	0	#DIV/0!	2.83429e-05
tilapia_miR_1522	TCATGTAACATCCTAACCCAGA	15	0	1.35558	0	#DIV/0!	2.83429e-05
tilapia_miR_1324	TATCCGGTTACTGTGGAGCTCCAC	16	0	1.44595	0	#DIV/0!	1.41061e-05
tilapia_miR_1340	TAACCGGTTTCTGCTTCATCCTG	16	0	1.44595	0	#DIV/0!	1.41061e-05
tilapia_miR_1354	CAAGATCTTATCTGTGCTGCACTC	16	0	1.44595	0	#DIV/0!	1.41061e-05
tilapia_miR_1519	TGCACGGGAGAGAACTGAACAAG	16	0	1.44595	0	#DIV/0!	1.41061e-05
tilapia_miR_1254	TTTTGTCTATTGTGTGTCCTGGGA	17	0	1.53633	0	#DIV/0!	7.02054e-06
tilapia_miR_1391	CACTTGTGGATGTTGGCCTTGAAG	17	0	1.53633	0	#DIV/0!	7.02054e-06
tilapia_miR_1448	GAGATGACGATTGAGGCCCTGCAG	17	0	1.53633	0	#DIV/0!	7.02054e-06
tilapia_miR_1533	TAGTACAACAGAAAAAGGGCT	17	0	1.53633	0	#DIV/0!	7.02054e-06
tilapia_miR_1567	TCCGGGCCCGGCGGTCGTTGCC	17	0	1.53633	0	#DIV/0!	7.02054e-06
tilapia_miR_60	TCACGGTCTATTCCTGGAGGGGGC	18	0	1.6267	0	#DIV/0!	3.49409e-06
tilapia_miR_1432	TAGTGATGAACTCAAGGCTTGGCT	18	0	1.6267	0	#DIV/0!	3.49409e-06
tilapia_miR_1452	CCAGTCAAGCAGTAGAGTTGTT	18	0	1.6267	0	#DIV/0!	3.49409e-06
tilapia_miR_1458	TGAAAGCTGTGTTGTCTGGACA	18	0	1.6267	0	#DIV/0!	3.49409e-06
tilapia_miR_713	TCATTTCATCAAGTTTGGGCTGCC	19	0	1.71707	0	#DIV/0!	1.73899e-06
tilapia_miR_1250	TCTGAACCTTTGGACCCTGGA	19	0	1.71707	0	#DIV/0!	1.73899e-06
tilapia_miR_1360	TGTAGTAAGTCTGGCTGTGGTAGT	19	0	1.71707	0	#DIV/0!	1.73899e-06
tilapia_miR_1441	TCTCCGTTTCGCTGCAGGCTCCC	19	0	1.71707	0	#DIV/0!	1.73899e-06
tilapia_miR_1467	TACAGGATGTGATGTGACAACACC	19	0	1.71707	0	#DIV/0!	1.73899e-06
tilapia_miR_1310	AGGTCCAGATGAACAGAATGAGC	20	0	1.80744	0	#DIV/0!	8.65486e-07
tilapia_miR_1342	TTGTAGTAGCTCTTGGATGC	20	0	1.80744	0	#DIV/0!	8.65486e-07
tilapia_miR_1572	TTGGAGTGGAAGAGCCTCAGGGA	20	0	1.80744	0	#DIV/0!	8.65486e-07
tilapia_miR_1568	TGGATCAGCTCTGTCCTAATCT	21	0	1.89782	0	#DIV/0!	4.30748e-07
tilapia_miR_1301	AAACGACGACGCCAGGTAGACTGC	22	0	1.98819	0	#DIV/0!	2.14381e-07
tilapia_miR_1285	CACTTGGACACTCTTCTTGGCT	22	0	1.98819	0	#DIV/0!	2.14381e-07
tilapia_miR_1461	TTGGCTCTGGACAGGCTTCCCT	22	0	1.98819	0	#DIV/0!	2.14381e-07
tilapia_miR_1362	TTGGCCTGTTTAACACTGTGGGG	23	0	2.07856	0	#DIV/0!	1.06697e-07
tilapia_miR_1500	TGGCATAGGGGGTAGCTGTACCTC	23	0	2.07856	0	#DIV/0!	1.06697e-07
tilapia_miR_1146	AAACTTGACATGTTGGTACTGC	24	0	2.16893	0	#DIV/0!	5.31023e-08
tilapia_miR_35	TTTGAACTCAGAGACGCCCGCGA	25	0	2.2593	0	#DIV/0!	2.64288e-08
tilapia_miR_1282	TAGATGGTTGGTCAAAAAATATC	29	0	2.62079	0	#DIV/0!	1.62155e-09
tilapia_miR_1309	GTGGAGGACTGAGAAGGTTGAAC	29	0	2.62079	0	#DIV/0!	1.62155e-09
tilapia_miR_1423	TACGTCCAGACGAACAGAATC	37	0	3.34377	0	#DIV/0!	6.10432e-12
tilapia_miR_1507	TGTACCGCTGTTGTGCTACGCT	40	0	3.61489	0	#DIV/0!	7.52536e-13
tilapia_miR_1462	GTGACCCTGCCGACTCCTGCACC	42	0	3.79563	0	#DIV/0!	1.86403e-13
tilapia_miR_13	TGAGTGAAAGTGAGCATGACTGC	45	0	4.06675	0	#DIV/0!	2.29797e-14
tilapia_miR_646	ACTCTCTTCATCTGGACATTGT	47	0	4.24749	0	#DIV/0!	5.69207e-15
tilapia_miR_1499	TTCACCCCGGAGTTTGATGAGCT	49	0	4.42824	0	#DIV/0!	1.40993e-15
tilapia_miR_1344	ACATTTGCATAAGGATTGAAA	57	0	5.15121	0	#DIV/0!	5.30767e-18
tilapia_miR_1477	CCTGAATCTAACCGCCCGGGAGA	63	0	5.69345	0	#DIV/0!	8.06648e-20
tilapia_miR_1396	CCAAATCGTCATCAAACAGCCT	74	0	6.68754	0	#DIV/0!	3.74353e-23
tilapia_miR_1420	TAATGTCACATGCCCTGTCAGGTG	80	0	7.22977	0	#DIV/0!	5.68933e-25
tilapia_miR_1443	TAGCAGCAGTCAGGTTGGAGC	81	0	7.32014	0	#DIV/0!	2.83155e-25
tilapia_miR_1492	TTGGTAGATAGCTATGACATGC	84	0	7.59126	0	#DIV/0!	3.49072e-26
tilapia_miR_1269	TACGGGAGAGCGGACAAGAGC	115	0	10.3928	0	#DIV/0!	1.40857e-35
tilapia_miR_1501	TCCATTGTTATACCCCTCTGACCT	137	0	12.381	0	#DIV/0!	3.03369e-42
tilapia_miR_1549	TTTGATCACAGACTGAAAGTGCCT	27	6	2.44005	0.539383	2.17753	0.000175866
tilapia_miR_1497	TTGTAGATCACCTGTACAAGT	18	7	1.6267	0.62928	1.37017	0.0272852
tilapia_miR_417	TAACGTAGAATCAATGTCAGGT	22	7	1.98819	0.62928	1.65968	0.00483445
tilapia_miR_1428	AGCGAGGCTAGAGTCACGCCT	45	10	4.06675	0.898972	2.17753	1.05195e-06
tilapia_miR_1489	TCAGAGAGAATTCATGACGAT	26	11	2.34968	0.988869	1.24861	0.0128002
tilapia_miR_1551	TTACACTAGTATGACCTGATGCAG	31	11	2.80154	0.988869	1.50237	0.00172969
tilapia_miR_1330	TTGCACACAGCTAGAGCCCTGC	37	12	3.34377	1.07877	1.63209	0.000270189
tilapia_miR_1536	TTTTTGCTTTGTCTGGTCCTTGG	27	13	2.44005	1.16866	1.06205	0.0255303
tilapia_miR_1518	TCTTGGACTAGCATGAGGTATGC	43	13	3.886	1.16866	1.73343	4.06693e-05
tilapia_miR_1556	AATGACTTTTCTGATGTTGGCATC	28	14	2.53042	1.25856	1.0076	0.0292326
tilapia_miR_1278	CCGCACCTCAGTACAACCCTGTC	52	14	4.69935	1.25856	1.90069	1.47569e-06
tilapia_miR_1584	TCTGAGATTCTGCAGCAGGTGCCT	0	15	0	1.34846	#NUM!	3.2848e-05
tilapia_miR_1600	GATGTAGAGGGCTGACTGTGGAC	0	15	0	1.34846	#NUM!	3.2848e-05
tilapia_miR_1639	TCTGAGGTTGAAGGCATAGCCCTT	0	15	0	1.34846	#NUM!	3.2848e-05
tilapia_miR_1748	GAGGCGAAGAGACGAGAAATAAT	0	15	0	1.34846	#NUM!	3.2848e-05
tilapia_miR_1696	TAATCCATTGTTCTCTGCACGC	0	16	0	1.43835	#NUM!	1.64997e-05
tilapia_miR_1716	TTGGTCTTGATACCCTCTGGTCT	0	16	0	1.43835	#NUM!	1.64997e-05
tilapia_miR_1256	TTCAGGACTGGCCTTTCTTTTAGC	58	16	5.24158	1.43835	1.86558	4.9952e-07
tilapia_miR_1372	TAATCTGGACTGCAGTGGCATG	61	16	5.5127	1.43835	1.93834	1.21929e-07
tilapia_miR_1705	CCGTAGAACCCTTACCATTACT	0	17	0	1.52825	#NUM!	8.28789e-06
tilapia_miR_1750	GGCAATCGTGGACAACTGAGGACG	0	17	0	1.52825	#NUM!	8.28789e-06
tilapia_miR_1753	ATGCTTTGCGCCTGTTCGACTCCC	0	17	0	1.52825	#NUM!	8.28789e-06
tilapia_miR_1634	TCAAGCATACGCTGTCGCCTGGGC	0	18	0	1.61815	#NUM!	4.16305e-06
tilapia_miR_1426	ACCTCGAACGGAGACACTGATGG	6	18	0.542233	1.61815	-1.57736	0.0155838
tilapia_miR_1604	GATGAAGGAGATAGCACTGTGC	0	19	0	1.70805	#NUM!	2.09112e-06
tilapia_miR_1773	TAGTAGTGATATCTAGTTCTGGCC	0	19	0	1.70805	#NUM!	2.09112e-06
tilapia_miR_1442	TGACCTGATCCACTGTGACACTT	5	19	0.451861	1.70805	-1.9184	0.00437889
tilapia_miR_1630	CACTGACAGATGCTGAGCTCCTTC	0	20	0	1.79794	#NUM!	1.05038e-06
tilapia_miR_1733	AGAGAGCTCTAATGTCACTT	0	20	0	1.79794	#NUM!	1.05038e-06
tilapia_miR_1380	TTACATGAGATGAACTGCAGAATG	7	20	0.632605	1.79794	-1.50697	0.013421
tilapia_miR_1664	TTAGACCAGAGACAGGTTGGACCT	0	21	0	1.88784	#NUM!	5.27611e-07
tilapia_miR_1717	TGCACACAGAGCCCTGACAGAACG	0	21	0	1.88784	#NUM!	5.27611e-07
tilapia_miR_462	TCTCTTCGTCTGGCTGTATTGGC	7	21	0.632605	1.88784	-1.57736	0.00873911
tilapia_miR_1557	CTTTTCAGAACTGTCTTCTTGCCT	9	21	0.813349	1.88784	-1.21479	0.031407
tilapia_miR_1699	TTCTGATTCAGTAAAAGGACT	0	22	0	1.97774	#NUM!	2.65021e-07
tilapia_miR_1399	TCTACCTCGGCCTGGCTCGGCT	75	22	6.77791	1.97774	1.77699	3.02414e-08
tilapia_miR_1265	AACTCCAGTCCTCGAGGGCATG	51	23	4.60898	2.06763	1.15647	0.000937903
tilapia_miR_1659	CATACAATGTAGATTTCTGT	0	24	0	2.15753	#NUM!	6.68676e-08
tilapia_miR_1668	TACGTCCAGACGAACAGAATCA	0	25	0	2.24743	#NUM!	3.35879e-08
tilapia_miR_1524	TTACAGGATCGACAGCAGGAACC	11	25	0.994094	2.24743	-1.17682	0.021614
tilapia_miR_1713	AAACTTGACATGTTGGTACTG	0	26	0	2.33733	#NUM!	1.68714e-08
tilapia_miR_1745	AACGGCCGGAACGGCTGAACCGGG	0	26	0	2.33733	#NUM!	1.68714e-08
tilapia_miR_1490	GCAGCTCAGAGTGGATGATGTC	8	26	0.722977	2.33733	-1.69284	0.00205599
tilapia_miR_756	ATCCGTAGTACTCGCCGGCTCCGC	0	30	0	2.69691	#NUM!	1.07404e-09
tilapia_miR_1378	TAGCCCGGGCTGCTCTGCTGA	14	31	1.26521	2.78681	-1.13924	0.0123976
tilapia_miR_1579	TGGACTCGAGATGGGTAGAGCTCA	0	32	0	2.87671	#NUM!	2.70991e-10
tilapia_miR_1680	CTATGTCCCGATGAACAGAATC	0	32	0	2.87671	#NUM!	2.70991e-10
tilapia_miR_1405	CATCCTGTTTTAGTACTATGCACC	80	32	7.22977	2.87671	1.32953	3.60377e-06
tilapia_miR_1578	TCTGAACCTTTGGACCCTGGAGAT	0	34	0	3.0565	#NUM!	6.83739e-11
tilapia_miR_1736	TGTGACTGTGAAAGCAAAATGCCT	0	34	0	3.0565	#NUM!	6.83739e-11
tilapia_miR_1341	TTTGAGATAGCAGTCTGAAGCACT	11	34	0.994094	3.0565	-1.62043	0.000600112
tilapia_miR_1757	CAGTTGGATTTATCCTGGCAAGCC	0	35	0	3.1464	#NUM!	3.43445e-11
tilapia_miR_1679	TTTGAGAGAATTGAGTGTTGAAC	0	38	0	3.41609	#NUM!	4.35271e-12
tilapia_miR_1480	TATATGGTCTTTTTGTGGGA	11	38	0.994094	3.41609	-1.78089	0.000102916
tilapia_miR_1741	AGAGATTAATTGCTGTAGCCTGGC	0	39	0	3.50599	#NUM!	2.18639e-12
tilapia_miR_1652	ACTCCAGACTCTGTGATTATGT	0	41	0	3.68578	#NUM!	5.51648e-13
tilapia_miR_1481	ACGAGAATGATTGATTGATGTG	11	42	0.994094	3.77568	-1.92528	1.62772e-05
tilapia_miR_1641	TAATCTGGACTGCAGTGGCATGG	0	44	0	3.95548	#NUM!	6.99141e-14
tilapia_miR_1734	TTCAGTATCTTCAGTCTTCAGTGGAC	0	44	0	3.95548	#NUM!	6.99141e-14
tilapia_miR_690	TCGCTGTGATGATGATTTTTCCT	0	48	0	4.31506	#NUM!	4.45076e-15
tilapia_miR_1466	CAGCTCACACTGCTCTGCTACT	143	48	12.9232	4.31506	1.58251	1.55632e-12
tilapia_miR_1685	TTCTGTTTTACTCACTGCGGCTCC	0	50	0	4.49486	#NUM!	1.12297e-15
tilapia_miR_1504	TTGTGAGAACTGAACATTTTTCA	8	52	0.722977	4.67465	-2.69284	3.67814e-09
tilapia_miR_1746	TGTGTAGAGACGCTCTGACTGGGC	0	54	0	4.85445	#NUM!	7.14889e-17
tilapia_miR_1661	TTGTAGAGCGAGACGTCAAGGAGA	0	59	0	5.30393	#NUM!	2.286e-18
tilapia_miR_1594	ATGTATAGAAGGACTGGCCTGCCT	0	60	0	5.39383	#NUM!	1.14827e-18
tilapia_miR_1737	TGTTGGCATGAGACAGGACTGATG	0	62	0	5.57362	#NUM!	2.8972e-19
tilapia_miR_1264	AAACTCCATTCCTCGAAGGCCG	233	65	21.0567	5.84332	1.84942	6.73208e-24
tilapia_miR_1610	TCCAGATCGTACGGGTGGCGCGC	0	72	0	6.4726	#NUM!	2.96246e-22
tilapia_miR_1687	CTTGGCTCTGGACAGGCTTCCCT	0	78	0	7.01198	#NUM!	4.75836e-24
tilapia_miR_1566	TGACTGTTAACAGAAGGTGACT	6	79	0.542233	7.10188	-3.71122	1.84377e-17
tilapia_miR_1398	TCGACATCTCTGGTTTAGACT	179	84	16.1766	7.55136	1.0991	2.15982e-09
tilapia_miR_1681	TTCTGGTACTGGGACACACGAGT	0	85	0	7.64126	#NUM!	3.8391e-26
tilapia_miR_1728	TGCAGAATCTGAAGGTCGTAGCCT	0	85	0	7.64126	#NUM!	3.8391e-26
tilapia_miR_1358	TGCACAGTGTGGATTAGTTGACT	20	91	1.80744	8.18064	-2.17826	4.44857e-12
tilapia_miR_606	CAACAGTACCTGATGCATTGCC	0	149	0	13.3947	#NUM!	2.79348e-45
tilapia_miR_1302	TAGAGCTTAGTTGACTGCTGAAC	62	162	5.60307	14.5633	-1.37805	1.88776e-11
tilapia_miR_1486	TGTTGATGATCGATAACAGCT	87	178	7.86238	16.0017	-1.02519	2.69592e-08
tilapia_miR_1270	CACAGGCTGTAATTCCACTGAG	90	191	8.13349	17.1704	-1.07797	1.93151e-09
tilapia_miR_1313	TGTAGAGCAGACTGGATTCTCT	42	217	3.79563	19.5077	-2.36163	1.7253e-29
tilapia_miR_1662	GACGAGACAAGGAAGTGTAAACT	0	323	0	29.0368	#NUM!	2.59704e-97
tilapia_miR_1754	TCCCTGATCCACGATTGACCTCC	0	777	0	69.8501	#NUM!	4.50498e-233

## Sheet: Sheet1
novel_mir_1285	CACTTGGACACTCTTCTTGGCT
novel_mir_1290	TCAGACTGTTCAACTCCTCTC
novel_mir_1299	TTCAACTGGAACCTGTGTAGTAAT
novel_mir_1309	GTGGAGGACTGAGAAGGTTGAAC
novel_mir_1310	AGGTCCAGATGAACAGAATGAGC
novel_mir_1318	TCCATCGTCCGGCGTGAGCAACA
novel_mir_1321	GAGATGAAGAGCAGCCGGAGC
novel_mir_1324	TATCCGGTTACTGTGGAGCTCCAC
novel_mir_1336	TTGGACTTAGAAGGGAGAAGCCT
novel_mir_1340	TAACCGGTTTCTGCTTCATCCTG
novel_mir_1342	TTGTAGTAGCTCTTGGATGC
novel_mir_1344	ACATTTGCATAAGGATTGAAA
novel_mir_1354	CAAGATCTTATCTGTGCTGCACTC
novel_mir_1357	GCTGGTTATGGGGTCCGTTTCC
novel_mir_1360	TGTAGTAAGTCTGGCTGTGGTAGT
novel_mir_1362	TTGGCCTGTTTAACACTGTGGGG
novel_mir_1371	CAGTTTCAGAGTCGGTGTGTCCAC
novel_mir_1373	TACACGGCGGACTCGCACCTCC
novel_mir_1391	CACTTGTGGATGTTGGCCTTGAAG
novel_mir_1394	CACACCTGAAGACCTTGACACACC
novel_mir_1410	TCTGTTACGACCCGGCTCATAGC
novel_mir_1414	GTCTAGATGAAGGCACAAGAGGG
novel_mir_1415	GACCAGGATGTAGGAAGTGACT
novel_mir_1422	CCATATGTGCTCTGCAGCTGACT
novel_mir_1423	TACGTCCAGACGAACAGAATC
novel_mir_1427	TCAAGTGCTAATTGTTGTTGT
novel_mir_1432	TAGTGATGAACTCAAGGCTTGGCT
novel_mir_1433	TGATGAAGGAACTGAGCTCACAGT
novel_mir_1440	AAACTGAGAATTCTGTAGACTGG
novel_mir_1441	TCTCCGTTTCGCTGCAGGCTCCC
novel_mir_1444	TCTAGCGAAACCACAGCCAAG
novel_mir_1448	GAGATGACGATTGAGGCCCTGCAG
novel_mir_1452	CCAGTCAAGCAGTAGAGTTGTT
novel_mir_1458	TGAAAGCTGTGTTGTCTGGACA
novel_mir_1461	TTGGCTCTGGACAGGCTTCCCT
novel_mir_1462	GTGACCCTGCCGACTCCTGCACC
novel_mir_1464	TGCAAAGCTGGACTCAGACCT
novel_mir_1467	TACAGGATGTGATGTGACAACACC
novel_mir_1477	CCTGAATCTAACCGCCCGGGAGA
novel_mir_1479	ACCGTCAGGGCTGAAAGTCGA
novel_mir_1488	CCTATTCTTGATTACTTGTTTC
novel_mir_1499	TTCACCCCGGAGTTTGATGAGCT
novel_mir_1500	TGGCATAGGGGGTAGCTGTACCTC
novel_mir_1505	AAACAGAAAGTGAGATTGTAGT
novel_mir_1507	TGTACCGCTGTTGTGCTACGCT
novel_mir_1519	TGCACGGGAGAGAACTGAACAAG
novel_mir_1522	TCATGTAACATCCTAACCCAGA
novel_mir_1530	TGTGCAGGCAAGAGTAGGACC
novel_mir_1532	TGCCACCGGGTGAGAAAGACGAC
novel_mir_1533	TAGTACAACAGAAAAAGGGCT
novel_mir_1535	TGACTGCAAGAAACCAGCCACCT
novel_mir_1541	TCCTAACCGTAGGGGCTAGAACT
novel_mir_1558	TTGGCTTCAAGAGAATCTGTTTTT
novel_mir_1567	TCCGGGCCCGGCGGTCGTTGCC
novel_mir_1568	TGGATCAGCTCTGTCCTAATCT
novel_mir_1572	TTGGAGTGGAAGAGCCTCAGGGA
