# Supplementary material for: Integrated analysis of miRNA and mRNA expression profiles in tilapia gonads at an early stage of sex differentiation
Source: BMC Genomics. 2016 May 4;17:328. doi: 10.1186/s12864-016-2636-z (PMC4855716; doi:10.1186/s12864-016-2636-z)
Supplement: Additional file 8: Table S4. — Predicted targets of female upregulated miRNAs validated by mRNA sequencing. (XLS 1765 kb) [file 12864_2016_2636_MOESM8_ESM.xls]

## Sheet: Table S5
miRNA_ID	Transcript_ID	Tot Score	Tot Energy	Max Score	Max Energy	Strand	Len1	Len2	Positions
miR-139-3p	XM_005476216.1	147	-17.35	147	-17.35	147	21	304	241
miR-139-3p	XM_005461828.1	153	-25.25	153	-25.25	167	21	1609	808
miR-139-3p	XM_003457031.2	153	-25.25	153	-25.25	168	21	1607	811
miR-139-3p	XM_005448492.1	161	-34.88	161	-34.88	231	21	400	128
miR-139-3p	XM_005452673.1	143	-15.47	143	-15.47	301	21	1014	903
miR-139-3p	XM_003451142.2	145	-16.15	145	-16.15	369	21	1235	419
miR-139-3p	XM_003445166.2	149	-19.63	149	-19.63	390	21	1017	60
miR-139-3p	XM_005458062.1	149	-20.15	149	-20.15	480	21	1119	654
miR-139-3p	XM_003455437.2	143	-14.54	143	-14.54	599	21	862	66
miR-139-3p	XM_005476750.1	146	-20.13	146	-20.13	615	21	2551	949
miR-139-3p	XM_005476752.1	146	-20.13	146	-20.13	616	21	2551	949
miR-139-3p	XM_003442507.2	141	-17.04	141	-17.04	626	21	637	360
miR-139-3p	XM_005473351.1	162	-30.76	162	-30.76	636	21	6904	5640
miR-139-3p	XM_003453211.2	305	-40.33	162	-23.1	806	21	1224	111 455
miR-139-3p	XM_003438962.2	163	-26.22	163	-26.22	808	21	5361	302
miR-139-3p	XM_005448621.1	163	-26.22	163	-26.22	809	21	5361	302
miR-139-3p	XM_003438963.2	163	-26.22	163	-26.22	810	21	5361	302
miR-139-3p	XM_005465448.1	149	-19.77	149	-19.77	841	21	194	129
miR-139-3p	XM_005478901.1	141	-16.84	141	-16.84	890	21	306	190
miR-139-3p	XM_005478902.1	141	-16.84	141	-16.84	891	21	306	190
miR-139-3p	XM_005478903.1	141	-16.84	141	-16.84	892	21	306	190
miR-139-3p	XM_005478904.1	141	-16.84	141	-16.84	893	21	306	190
miR-139-3p	XM_005478905.1	141	-16.84	141	-16.84	894	21	306	190
miR-139-3p	XM_005478906.1	141	-16.84	141	-16.84	895	21	306	190
miR-139-3p	XM_005478907.1	141	-16.84	141	-16.84	896	21	306	190
miR-139-3p	XM_003438145.2	147	-21.09	147	-21.09	989	21	965	461
miR-139-3p	XM_005476294.1	147	-21.09	147	-21.09	990	21	965	461
miR-139-3p	XM_005476295.1	147	-21.09	147	-21.09	991	21	965	461
miR-139-3p	XM_005479210.1	158	-17.47	158	-17.47	1055	21	450	98
miR-145b	XM_003460369.2	140	-13.81	140	-13.81	1098	19	525	215
miR-145b	XM_003438481.2	142	-9.09	142	-9.09	1109	19	244	111
miR-145b	XM_003459226.2	140	-10.52	140	-10.52	1114	19	794	495
miR-145b	XM_005454490.1	149	-17.22	149	-17.22	1119	19	8015	899
miR-145b	XM_005454489.1	149	-17.22	149	-17.22	1120	19	8018	899
miR-145b	XM_005454492.1	149	-17.22	149	-17.22	1121	19	8018	899
miR-145b	XM_005454491.1	149	-17.22	149	-17.22	1122	19	7883	899
miR-145b	XM_003454007.2	140	-9.64	140	-9.64	1144	19	45	1
miR-145b	XM_005456437.1	169	-22.18	169	-22.18	1149	19	2080	999
miR-145b	XM_005474683.1	145	-13.28	145	-13.28	1175	19	3736	291
miR-145b	XM_005474684.1	145	-13.28	145	-13.28	1176	19	3736	291
miR-145b	XM_005465986.1	140	-11.18	140	-11.18	1183	19	637	328
miR-145b	XM_005465987.1	140	-11.18	140	-11.18	1184	19	637	328
miR-145b	XM_005465988.1	140	-11.18	140	-11.18	1185	19	637	328
miR-145b	XM_005460166.1	140	-12.75	140	-12.75	1190	19	901	772
miR-145b	XM_003451284.2	157	-18.45	157	-18.45	1224	19	699	249
miR-145b	XM_003440711.2	145	-14.38	145	-14.38	1248	19	1210	438
miR-145b	XM_005459503.1	142	-16.56	142	-16.56	1260	19	848	300
miR-145b	XM_005459505.1	142	-16.56	142	-16.56	1261	19	848	300
miR-145b	XM_003454985.2	142	-16.56	142	-16.56	1262	19	848	300
miR-145b	XM_003448945.2	145	-11	145	-11	1288	19	288	72
miR-145b	XM_005474884.1	145	-11	145	-11	1289	19	288	72
miR-145b	XM_003448946.2	145	-11	145	-11	1290	19	288	72
miR-145b	XM_005448492.1	140	-13.61	140	-13.61	1315	19	400	152
miR-145b	XM_005456438.1	169	-22.18	169	-22.18	1329	19	1559	478
miR-145b	XM_005456439.1	169	-22.18	169	-22.18	1330	19	1559	478
miR-145b	XM_005454908.1	147	-15.82	147	-15.82	1346	19	777	61
miR-145b	XM_005467115.1	301	-27.54	155	-15.88	1360	19	1707	535 1167
miR-145b	XM_003443269.2	151	-16.2	151	-16.2	1378	19	1325	140
miR-145b	XM_005474842.1	140	-12.66	140	-12.66	1406	19	1105	515
miR-145b	XM_005474844.1	140	-12.66	140	-12.66	1407	19	1105	515
miR-145b	XM_005474845.1	140	-12.66	140	-12.66	1408	19	1105	515
miR-145b	XM_003451987.2	148	-15.3	148	-15.3	1411	19	1236	1173
miR-145b	XM_003453525.2	145	-15.57	145	-15.57	1414	19	855	597
miR-145b	XM_005469200.1	155	-14.02	155	-14.02	1432	19	2425	640
miR-145b	XM_003439898.2	145	-11.49	145	-11.49	1445	19	104	76
miR-145b	XM_005459101.1	145	-13.38	145	-13.38	1486	19	1472	1349
miR-145b	XM_003459055.2	147	-16.2	147	-16.2	1529	19	383	258
miR-145b	XM_003450715.2	140	-11.66	140	-11.66	1555	19	1383	781
miR-145b	XM_003441784.2	140	-10.48	140	-10.48	1556	19	88	38
miR-145b	XM_005448195.1	146	-14.35	146	-14.35	1558	19	263	104
miR-145b	XM_005459504.1	436	-48.76	151	-16.84	1623	19	1725	199 108 1177
miR-145b	XM_005477145.1	141	-15.06	141	-15.06	1633	19	171	6
miR-145b	XM_005456145.1	145	-11.38	145	-11.38	1638	19	786	112
miR-145b	XM_005456146.1	145	-11.38	145	-11.38	1639	19	786	112
miR-145b	XM_005458413.1	146	-12.01	146	-12.01	1643	19	116	53
miR-145b	XM_003453688.2	146	-12.01	146	-12.01	1644	19	116	53
miR-145b	XM_003441106.2	140	-10.46	140	-10.46	1662	19	1352	1003
miR-145b	XM_003456880.2	300	-33.14	160	-19.09	1663	19	2358	255 1480
miR-145b	XM_005456433.1	142	-11.72	142	-11.72	1670	19	1272	39
miR-145b	XM_003448991.2	157	-16.04	157	-16.04	1678	19	2251	1636
miR-145b	XM_005457089.1	140	-12.92	140	-12.92	1698	19	227	157
miR-145b	XM_003459431.2	141	-12.06	141	-12.06	1703	19	2269	610
miR-145b	XM_005473351.1	441	-46.96	151	-18.67	1720	19	6904	5010 6067 3503
miR-145b	XM_005452711.1	157	-13.12	157	-13.12	1721	19	601	304
miR-145b	XM_005452712.1	157	-13.12	157	-13.12	1722	19	601	304
miR-145b	XM_005452713.1	157	-13.12	157	-13.12	1723	19	601	304
miR-145b	XM_005452714.1	157	-13.12	157	-13.12	1724	19	601	304
miR-145b	XM_005464024.1	150	-12.72	150	-12.72	1727	19	749	256
miR-145b	XM_005464025.1	150	-12.72	150	-12.72	1728	19	749	256
miR-145b	XM_005464026.1	150	-12.72	150	-12.72	1729	19	749	256
miR-145b	XM_005469310.1	151	-12.83	151	-12.83	1751	19	1361	858
miR-145b	XM_005463814.1	140	-10.75	140	-10.75	1781	19	700	388
miR-145b	XM_003447200.2	140	-9.53	140	-9.53	1849	19	1178	486
miR-145b	XM_003454086.2	149	-16.33	149	-16.33	1868	19	1879	1377
miR-145b	XM_003457596.2	142	-10.27	142	-10.27	1869	19	973	869
miR-145b	XM_005461757.1	161	-18.54	161	-18.54	1880	19	2186	464
miR-145b	XM_005461758.1	161	-18.54	161	-18.54	1881	19	2186	464
miR-145b	XM_005461760.1	161	-18.54	161	-18.54	1882	19	2186	464
miR-145b	XM_005461759.1	161	-18.54	161	-18.54	1883	19	2150	464
miR-145b	XM_003438545.2	140	-14.6	140	-14.6	1896	19	1250	436
miR-145b	XM_003449300.2	140	-10.48	140	-10.48	1900	19	1249	359
miR-145b	XM_005454331.1	140	-10.48	140	-10.48	1901	19	1249	359
miR-145b	XM_003457962.2	443	-52.39	158	-21.94	1922	19	2113	1900 1533 1891
miR-145b	XM_005469202.1	299	-35.51	151	-19.05	1942	19	2312	602 53
miR-145b	XM_003442412.2	454	-49.53	155	-19.05	1943	19	3722	1937 602 53
miR-145b	XM_003442518.2	140	-14.64	140	-14.64	1959	19	385	195
miR-145b	XM_005459236.1	145	-19.45	145	-19.45	1983	19	171	15
miR-145b	XM_003453570.2	154	-21.74	154	-21.74	1984	19	1749	192
miR-145b	XM_005456107.1	146	-12.24	146	-12.24	2008	19	1253	1196
miR-145b	XM_003440422.2	145	-11.8	145	-11.8	2020	19	682	609
miR-145b	XM_005470410.1	156	-14.02	156	-14.02	2024	19	301	15
miR-145b	XM_005470409.1	156	-14.02	156	-14.02	2025	19	315	15
miR-145b	XM_005476439.1	142	-10.14	142	-10.14	2061	19	1043	376
miR-145b	XM_005476440.1	142	-10.14	142	-10.14	2062	19	1043	376
miR-145b	XM_005451627.1	140	-13.95	140	-13.95	2122	19	640	195
miR-145b	XM_005451628.1	140	-13.95	140	-13.95	2123	19	640	195
miR-145b	XM_005451629.1	140	-13.95	140	-13.95	2124	19	640	195
miR-145b	XM_005475014.1	143	-10.91	143	-10.91	2144	19	1613	208
miR-145b	XM_005475015.1	143	-10.91	143	-10.91	2145	19	1613	208
miR-145b	XM_005457788.1	141	-13.56	141	-13.56	2162	19	2304	1022
miR-145b	XM_005457787.1	141	-13.56	141	-13.56	2163	19	2254	972
miR-15a-3p	XM_005456437.1	150	-22.42	150	-22.42	2233	22	2080	910
miR-15a-3p	XM_005469804.1	154	-23.93	154	-23.93	2354	22	1657	422
miR-15a-3p	XM_005456634.1	146	-20.32	146	-20.32	2369	22	1615	131
miR-15a-3p	XM_005462599.1	154	-22.21	154	-22.21	2379	22	833	416
miR-15a-3p	XM_005456438.1	150	-22.42	150	-22.42	2413	22	1559	389
miR-15a-3p	XM_005456439.1	150	-22.42	150	-22.42	2414	22	1559	389
miR-15a-3p	XM_003458611.2	145	-18.48	145	-18.48	2448	22	840	535
miR-15a-3p	XM_003438462.2	158	-17.25	158	-17.25	2487	22	357	283
miR-15a-3p	XM_005448286.1	158	-17.25	158	-17.25	2488	22	357	283
miR-15a-3p	XM_005469427.1	159	-20.58	159	-20.58	2515	22	2109	266
miR-15a-3p	XM_005469200.1	149	-15.32	149	-15.32	2516	22	2425	2328
miR-15a-3p	XM_003456856.2	153	-19.12	153	-19.12	2528	22	330	29
miR-15a-3p	XM_003451142.2	140	-12.78	140	-12.78	2537	22	1235	397
miR-15a-3p	XM_005456413.1	152	-18.82	152	-18.82	2545	22	390	262
miR-15a-3p	XM_003445166.2	146	-18.94	146	-18.94	2558	22	1017	912
miR-15a-3p	XM_003440139.2	144	-12.49	144	-12.49	2604	22	233	50
miR-15a-3p	XM_003458291.2	151	-19.86	151	-19.86	2615	22	1375	224
miR-15a-3p	XM_005470236.1	151	-19.86	151	-19.86	2616	22	1375	224
miR-15a-3p	XM_005470237.1	151	-19.86	151	-19.86	2617	22	1375	224
miR-15a-3p	XM_005478009.1	153	-23.35	153	-23.35	2628	22	1924	1576
miR-15a-3p	XM_003450715.2	153	-17.72	153	-17.72	2639	22	1383	222
miR-15a-3p	XM_003460086.2	154	-21.48	154	-21.48	2705	22	756	657
miR-15a-3p	XM_005459504.1	141	-12.1	141	-12.1	2707	22	1725	566
miR-15a-3p	XM_005454086.1	142	-12.33	142	-12.33	2709	22	2321	1654
miR-15a-3p	XM_003438141.2	141	-12.1	141	-12.1	2730	22	1165	302
miR-15a-3p	XM_005473351.1	140	-14.22	140	-14.22	2804	22	6904	2053
miR-15a-3p	XM_003438962.2	167	-20.77	167	-20.77	2976	22	5361	2826
miR-15a-3p	XM_005448621.1	167	-20.77	167	-20.77	2977	22	5361	2826
miR-15a-3p	XM_003438963.2	167	-20.77	167	-20.77	2978	22	5361	2826
miR-15a-3p	XM_003442412.2	149	-15.32	149	-15.32	3027	22	3722	3625
miR-15a-3p	XM_003458319.2	150	-22.97	150	-22.97	3077	22	1863	356
miR-15a-3p	XM_005454691.1	151	-21.2	151	-21.2	3172	22	1931	910
miR-1957a	XM_005469428.1	140	-15.73	140	-15.73	3369	20	712	454
miR-1957a	XM_003440711.2	155	-20.62	155	-20.62	3416	20	1210	941
miR-1957a	XM_003443354.2	150	-22.19	150	-22.19	3707	20	754	565
miR-1957a	XM_003460086.2	147	-18.78	147	-18.78	3789	20	756	361
miR-1957a	XM_003449253.2	153	-17.32	153	-17.32	3803	20	2653	1250
miR-1957a	XM_003441648.2	142	-12.21	142	-12.21	3920	20	1141	582
miR-1957a	XM_003448546.2	141	-18.56	141	-18.56	3986	20	1014	165
miR-1957a	XM_005462886.1	153	-21.07	153	-21.07	4046	20	1568	563
miR-1957a	XM_005457881.1	140	-13.9	140	-13.9	4081	20	4717	749
miR-1957a	XM_005478896.1	157	-21.1	157	-21.1	4233	20	1130	937
miR-1957a	XM_005478897.1	157	-21.1	157	-21.1	4234	20	1130	937
miR-1957a	XM_003443652.2	140	-11.4	140	-11.4	4299	20	2270	926
miR-196c-5p	XM_005465560.1	140	-12.96	140	-12.96	4408	22	543	440
miR-196c-5p	XM_005464969.1	158	-20.16	158	-20.16	4459	22	683	559
miR-196c-5p	XM_003451284.2	159	-20.9	159	-20.9	4476	22	699	371
miR-196c-5p	XM_003442294.2	146	-13.98	146	-13.98	4596	22	411	84
miR-196c-5p	XM_003441987.2	140	-14.1	140	-14.1	4650	22	1687	23
miR-196c-5p	XM_005464436.1	151	-20.5	151	-20.5	4665	22	785	697
miR-196c-5p	XM_003439443.2	143	-12.02	143	-12.02	4799	22	1495	160
miR-196c-5p	XM_005477338.1	150	-18.24	150	-18.24	4849	22	1335	300
miR-196c-5p	XM_005454086.1	153	-15.78	153	-15.78	4877	22	2321	784
miR-196c-5p	XM_003456809.2	143	-14.23	143	-14.23	4878	22	601	157
miR-196c-5p	XM_005464238.1	147	-16.24	147	-16.24	4894	22	870	698
miR-196c-5p	XM_003440485.2	153	-22.07	153	-22.07	4911	22	391	65
miR-196c-5p	XM_005467657.1	150	-23.14	150	-23.14	4918	22	1243	493
miR-196c-5p	XM_005467658.1	150	-23.14	150	-23.14	4919	22	1243	493
miR-196c-5p	XM_005467659.1	150	-23.14	150	-23.14	4920	22	1243	493
miR-196c-5p	XM_003459431.2	143	-15.52	143	-15.52	4955	22	2269	73
miR-196c-5p	XM_005462045.1	171	-22.71	171	-22.71	5048	22	1207	759
miR-196c-5p	XM_005462046.1	171	-22.71	171	-22.71	5049	22	1207	759
miR-196c-5p	XM_003453211.2	149	-15.33	149	-15.33	5142	22	1224	39
miR-196c-5p	XM_005454644.1	157	-17.4	157	-17.4	5254	22	628	554
miR-196c-5p	XM_003443858.2	140	-17.32	140	-17.32	5331	22	1105	394
miR-196c-5p	XM_005457786.1	149	-25.62	149	-25.62	5416	22	1450	1210
miR-210a	XM_003438939.2	147	-23.79	147	-23.79	5465	21	323	132
miR-210a	XM_005469201.1	154	-20.07	154	-20.07	5478	21	1048	709
miR-210a	XM_005465287.1	140	-12	140	-12	5632	21	244	158
miR-210a	XM_005474842.1	148	-17.59	148	-17.59	5742	21	1105	590
miR-210a	XM_005474844.1	148	-17.59	148	-17.59	5743	21	1105	590
miR-210a	XM_005474845.1	148	-17.59	148	-17.59	5744	21	1105	590
miR-210a	XM_003451142.2	145	-23.02	145	-23.02	5789	21	1235	438
miR-210a	XM_005450741.1	140	-10.99	140	-10.99	5791	21	1684	1266
miR-210a	XM_005450742.1	140	-10.99	140	-10.99	5792	21	1684	1266
miR-210a	XM_005449067.1	145	-21.86	145	-21.86	5808	21	1255	345
miR-210a	XM_005449068.1	145	-21.86	145	-21.86	5809	21	1255	345
miR-210a	XM_005462404.1	155	-21.08	155	-21.08	6015	21	1031	783
miR-210a	XM_003457749.2	140	-16.72	140	-16.72	6049	21	1072	772
miR-210a	XM_005469310.1	159	-22.68	159	-22.68	6087	21	1361	913
miR-210a	XM_003454656.2	307	-47.28	162	-27.32	6179	21	1114	103 115
miR-210a	XM_003446579.2	146	-19.05	146	-19.05	6207	21	3375	55
miR-210a	XM_005462886.1	145	-15.15	145	-15.15	6214	21	1568	114
miR-210a	XM_003451054.2	148	-19.99	148	-19.99	6234	21	891	645
miR-210a	XM_003451053.2	148	-19.99	148	-19.99	6235	21	891	645
miR-210a	XM_003449300.2	148	-17.47	148	-17.47	6236	21	1249	483
miR-210a	XM_005454331.1	148	-17.47	148	-17.47	6237	21	1249	483
miR-210a	XM_005469202.1	154	-20.07	154	-20.07	6278	21	2312	1973
miR-210a	XM_003454061.2	141	-17.44	141	-17.44	6299	21	762	154
miR-210a	XM_003458691.2	140	-18.39	140	-18.39	6347	21	1657	174
miR-210a	XM_005457788.1	160	-23.19	160	-23.19	6498	21	2304	593
miR-210a	XM_005457787.1	160	-23.19	160	-23.19	6499	21	2254	593
miR-210a	XM_005457786.1	160	-23.19	160	-23.19	6500	21	1450	593
miR-219-5p	XM_005454490.1	140	-9.16	140	-9.16	6539	22	8015	6112
miR-219-5p	XM_005454489.1	140	-9.16	140	-9.16	6540	22	8018	6112
miR-219-5p	XM_005454492.1	140	-9.16	140	-9.16	6541	22	8018	6112
miR-219-5p	XM_005454491.1	140	-9.16	140	-9.16	6542	22	7883	5977
miR-219-5p	XM_005474683.1	143	-12.81	143	-12.81	6595	22	3736	3659
miR-219-5p	XM_005474684.1	143	-12.81	143	-12.81	6596	22	3736	3659
miR-219-5p	XM_005474873.1	141	-12.2	141	-12.2	6620	22	737	650
miR-219-5p	XM_005461828.1	142	-13.21	142	-13.21	6671	22	1609	923
miR-219-5p	XM_003457031.2	142	-13.21	142	-13.21	6672	22	1607	926
miR-219-5p	XM_005469804.1	140	-13.1	140	-13.1	6690	22	1657	246
miR-219-5p	XM_003456781.2	149	-16.59	149	-16.59	6706	22	1421	388
miR-219-5p	XM_005462599.1	150	-13.8	150	-13.8	6715	22	833	507
miR-219-5p	XM_005448492.1	147	-8.74	147	-8.74	6735	22	400	242
miR-219-5p	XM_003448200.2	140	-10.96	140	-10.96	6755	22	712	253
miR-219-5p	XM_005478015.1	140	-10.96	140	-10.96	6756	22	712	253
miR-219-5p	XM_005478016.1	140	-10.96	140	-10.96	6757	22	712	253
miR-219-5p	XM_005474842.1	140	-10.27	140	-10.27	6826	22	1105	555
miR-219-5p	XM_005474844.1	140	-10.27	140	-10.27	6827	22	1105	555
miR-219-5p	XM_005474845.1	140	-10.27	140	-10.27	6828	22	1105	555
miR-219-5p	XM_003451654.2	140	-7.42	140	-7.42	6869	22	1145	1122
miR-219-5p	XM_005473323.1	140	-7.42	140	-7.42	6870	22	1145	1122
miR-219-5p	XM_005477649.1	141	-9.23	141	-9.23	6924	22	816	141
miR-219-5p	XM_005477338.1	314	-33.96	159	-18.25	7017	22	1335	1196 19
miR-219-5p	XM_005454086.1	140	-7.42	140	-7.42	7045	22	2321	1379
miR-219-5p	XM_003447201.2	140	-8.79	140	-8.79	7094	22	2343	1629
miR-219-5p	XM_005462404.1	148	-15.63	148	-15.63	7099	22	1031	435
miR-219-5p	XM_003443753.2	150	-18.32	150	-18.32	7196	22	2121	567
miR-219-5p	XM_003445049.2	145	-10.61	145	-10.61	7283	22	374	1
miR-219-5p	XM_005456366.1	140	-10.9	140	-10.9	7292	22	1472	324
miR-219-5p	XM_003451799.2	140	-10.9	140	-10.9	7293	22	1502	354
miR-219-5p	XM_005469202.1	290	-26.55	145	-14.7	7362	22	2312	245 1086
miR-219-5p	XM_003442412.2	290	-26.55	145	-14.7	7363	22	3722	245 1086
miR-219-5p	XM_005453142.1	155	-13.22	155	-13.22	7430	22	490	183
miR-219-5p	XM_003442519.2	141	-8.64	141	-8.64	7442	22	2169	147
miR-219-5p	XM_005469257.1	151	-12.38	151	-12.38	7497	22	1229	232
miR-219-5p	XM_005460322.1	141	-10.96	141	-10.96	7511	22	454	404
miR-219-5p	XM_005460323.1	141	-10.96	141	-10.96	7512	22	454	404
miR-219-5p	XM_005460324.1	141	-10.96	141	-10.96	7513	22	454	404
miR-219-5p	XM_003455624.2	141	-10.96	141	-10.96	7514	22	454	404
miR-219-5p	XM_005457788.1	147	-12.74	147	-12.74	7582	22	2304	984
miR-219-5p	XM_005457787.1	140	-11.51	140	-11.51	7583	22	2254	939
miR-236-3p	XM_003447719.2	146	-8.86	146	-8.86	7596	23	412	176
miR-236-3p	XM_005454490.1	141	-12.22	141	-12.22	7623	23	8015	7858
miR-236-3p	XM_005454489.1	141	-12.22	141	-12.22	7624	23	8018	7861
miR-236-3p	XM_005454492.1	141	-12.22	141	-12.22	7625	23	8018	7861
miR-236-3p	XM_005454491.1	141	-12.22	141	-12.22	7626	23	7883	7726
miR-236-3p	XM_003453853.2	151	-15.42	151	-15.42	7639	23	1070	566
miR-236-3p	XM_005447570.1	167	-19.78	167	-19.78	7642	23	1486	465
miR-236-3p	XM_003437575.2	167	-19.78	167	-19.78	7643	23	1486	465
miR-236-3p	XM_005447571.1	167	-19.78	167	-19.78	7644	23	1486	465
miR-236-3p	XM_005447572.1	167	-19.78	167	-19.78	7645	23	1487	465
miR-236-3p	XM_005456437.1	155	-17.84	155	-17.84	7653	23	2080	1000
miR-236-3p	XM_005465986.1	168	-15.9	168	-15.9	7687	23	637	24
miR-236-3p	XM_005465987.1	168	-15.9	168	-15.9	7688	23	637	24
miR-236-3p	XM_005465988.1	168	-15.9	168	-15.9	7689	23	637	24
miR-236-3p	XM_003451284.2	283	-19.43	142	-11.26	7728	23	699	661 47
miR-236-3p	XM_003455777.2	164	-17.9	164	-17.9	7746	23	1343	282
miR-236-3p	XM_005460498.1	164	-17.9	164	-17.9	7747	23	1343	282
miR-236-3p	XM_005460499.1	164	-17.9	164	-17.9	7748	23	1343	282
miR-236-3p	XM_005460500.1	164	-17.9	164	-17.9	7749	23	1343	282
miR-236-3p	XM_005460501.1	164	-17.9	164	-17.9	7750	23	1343	282
miR-236-3p	XM_005460502.1	164	-17.9	164	-17.9	7751	23	1343	282
miR-236-3p	XM_005456438.1	155	-17.84	155	-17.84	7833	23	1559	479
miR-236-3p	XM_005456439.1	155	-17.84	155	-17.84	7834	23	1559	479
miR-236-3p	XM_005467115.1	152	-10.96	152	-10.96	7864	23	1707	1218
miR-236-3p	XM_003448647.2	142	-7.65	142	-7.65	7906	23	752	139
miR-236-3p	XM_005469427.1	160	-16.13	160	-16.13	7935	23	2109	1351
miR-236-3p	XM_003451142.2	155	-21.16	155	-21.16	7957	23	1235	350
miR-236-3p	XM_005477649.1	169	-19.47	169	-19.47	8008	23	816	176
miR-236-3p	XM_003450049.2	306	-31.97	155	-18.06	8112	23	1103	1039 300
miR-236-3p	XM_005454970.1	306	-31.97	155	-18.06	8113	23	1103	1039 300
miR-236-3p	XM_003438141.2	167	-18.57	167	-18.57	8150	23	1165	257
miR-236-3p	XM_005464731.1	150	-11.87	150	-11.87	8152	23	707	89
miR-236-3p	XM_003457749.2	149	-10.93	149	-10.93	8217	23	1072	982
miR-236-3p	XM_005458498.1	145	-9.41	145	-9.41	8264	23	607	385
miR-236-3p	XM_005462057.1	148	-16.64	148	-16.64	8296	23	1304	822
miR-236-3p	XM_003446579.2	145	-10.62	145	-10.62	8375	23	3375	3096
miR-236-3p	XM_003456850.2	163	-20.24	163	-20.24	8453	23	770	381
miR-236-3p	XM_003456851.2	163	-20.24	163	-20.24	8454	23	770	381
miR-236-3p	XM_005454971.1	306	-31.97	155	-18.06	8490	23	1233	1169 430
miR-236-3p	XM_003458871.2	142	-10.08	142	-10.08	8501	23	384	348
miR-236-3p	XM_003458691.2	158	-15.91	158	-15.91	8515	23	1657	524
miR-236-3p	XM_003442519.2	316	-28.22	163	-17.91	8526	23	2169	1568 1837
miR-236-3p	XM_005475913.1	159	-15.13	159	-15.13	8537	23	729	514
miR-236-3p	XM_003443652.2	160	-15.08	160	-15.08	8635	23	2270	1383
miR-263a	XM_005454490.1	140	-12.53	140	-12.53	8707	23	8015	7952
miR-263a	XM_005454489.1	140	-12.53	140	-12.53	8708	23	8018	7955
miR-263a	XM_005454492.1	140	-12.53	140	-12.53	8709	23	8018	7955
miR-263a	XM_005454491.1	140	-12.53	140	-12.53	8710	23	7883	7820
miR-263a	XM_003449697.2	143	-14.73	143	-14.73	8716	23	1014	524
miR-263a	XM_003442108.2	158	-19.44	158	-19.44	8725	23	318	29
miR-263a	XM_003455428.2	142	-17.3	142	-17.3	8811	23	683	328
miR-263a	XM_005469804.1	143	-14.73	143	-14.73	8858	23	1657	1167
miR-263a	XM_003448181.2	155	-13.15	155	-13.15	8906	23	1996	770
miR-263a	XM_003449795.2	148	-11.79	148	-11.79	8927	23	972	92
miR-263a	XM_005465955.1	144	-10.71	144	-10.71	9048	23	660	80
miR-263a	XM_005456413.1	148	-13.4	148	-13.4	9049	23	390	301
miR-263a	XM_003452652.2	150	-12.26	150	-12.26	9069	23	386	203
miR-263a	XM_005478164.1	159	-13.03	159	-13.03	9173	23	2632	2267
miR-263a	XM_005477338.1	160	-12.53	160	-12.53	9185	23	1335	1178
miR-263a	XM_003452269.2	145	-11.85	145	-11.85	9430	23	1103	1
miR-263a	XM_003446579.2	140	-14.58	140	-14.58	9459	23	3375	119
miR-263a	XM_003453211.2	150	-17.43	150	-17.43	9478	23	1224	175
miR-263a	XM_003445312.2	153	-9.88	153	-9.88	9532	23	2162	1683
miR-263a	XM_003445311.2	153	-9.88	153	-9.88	9533	23	2162	1683
miR-263a	XM_005454219.1	146	-9.55	146	-9.55	9660	23	2141	1955
miR-263a-5p	XM_003454432.2	155	-16.66	155	-16.66	9766	22	599	165
miR-263a-5p	XM_005472460.1	155	-16.66	155	-16.66	9767	22	599	165
miR-263a-5p	XM_005472461.1	155	-16.66	155	-16.66	9768	22	599	165
miR-263a-5p	XM_005469428.1	155	-21.87	155	-21.87	9873	22	712	17
miR-263a-5p	XM_005462351.1	156	-11.61	156	-11.61	9902	22	355	248
miR-263a-5p	XM_003447333.2	143	-15.28	143	-15.28	9973	22	359	41
miR-263a-5p	XM_003439223.2	162	-20.09	162	-20.09	10026	22	490	411
miR-263a-5p	XM_005448844.1	150	-15.02	150	-15.02	10042	22	495	62
miR-263a-5p	XM_003446674.2	152	-13.28	152	-13.28	10063	22	439	215
miR-263a-5p	XM_005476581.1	145	-12.01	145	-12.01	10155	22	462	214
miR-263a-5p	XM_003459350.2	283	-27.67	142	-14.89	10195	22	1695	1056 992
miR-263a-5p	XM_003439711.2	151	-15.24	151	-15.24	10233	22	475	147
miR-263a-5p	XM_005478957.1	151	-15.24	151	-15.24	10234	22	475	147
miR-263a-5p	XM_005458749.1	150	-18.04	150	-18.04	10274	22	814	32
miR-263a-5p	XM_005478778.1	145	-13.15	145	-13.15	10284	22	783	470
miR-263a-5p	XM_005478779.1	145	-13.15	145	-13.15	10285	22	783	470
miR-263a-5p	XM_005478780.1	145	-13.15	145	-13.15	10286	22	783	470
miR-263a-5p	XM_005478781.1	145	-13.15	145	-13.15	10287	22	783	470
miR-263a-5p	XM_005478782.1	145	-13.15	145	-13.15	10288	22	783	470
miR-263a-5p	XM_005478783.1	145	-13.15	145	-13.15	10289	22	783	470
miR-263a-5p	XM_005463553.1	162	-18.79	162	-18.79	10360	22	1103	593
miR-263a-5p	XM_005448385.1	150	-13.78	150	-13.78	10417	22	962	351
miR-263a-5p	XM_005448386.1	150	-13.78	150	-13.78	10418	22	962	351
miR-263a-5p	XM_005448387.1	150	-13.78	150	-13.78	10419	22	962	351
miR-263a-5p	XM_005448388.1	150	-13.78	150	-13.78	10420	22	962	351
miR-263a-5p	XM_005462045.1	154	-18.73	154	-18.73	10468	22	1207	625
miR-263a-5p	XM_005462046.1	154	-18.73	154	-18.73	10469	22	1207	625
miR-263a-5p	XM_005451980.1	146	-20.16	146	-20.16	10470	22	895	472
miR-263a-5p	XM_005462931.1	146	-13.88	146	-13.88	10477	22	1672	1111
miR-263a-5p	XM_003441683.2	290	-26	150	-15.18	10478	22	1301	489 169
miR-263a-5p	XM_005474399.1	146	-18.57	146	-18.57	10539	22	1552	1115
miR-263a-5p	XM_003438962.2	147	-14.18	147	-14.18	10564	22	5361	2502
miR-263a-5p	XM_005448621.1	147	-14.18	147	-14.18	10565	22	5361	2502
miR-263a-5p	XM_003438963.2	147	-14.18	147	-14.18	10566	22	5361	2502
miR-263a-5p	XM_003457962.2	154	-17.22	154	-17.22	10594	22	2113	1599
miR-263a-5p	XM_003458333.2	140	-11.11	140	-11.11	10601	22	953	1
miR-263a-5p	XM_003442519.2	148	-20.41	148	-20.41	10694	22	2169	638
miR-263a-5p	XM_005474404.1	152	-15.29	152	-15.29	10702	22	240	210
miR-263a-5p	XM_003438656.2	147	-14.45	147	-14.45	10715	22	309	17
miR-263a-5p	XM_005468581.1	152	-13.09	152	-13.09	10769	22	3821	2771
miR-2995	XM_005454490.1	475	-58.64	174	-25.11	10875	23	8015	5867 1909 6723
miR-2995	XM_005454489.1	475	-58.64	174	-25.11	10876	23	8018	5867 1909 6723
miR-2995	XM_005454492.1	475	-58.64	174	-25.11	10877	23	8018	5867 1909 6723
miR-2995	XM_005454491.1	475	-58.64	174	-25.11	10878	23	7883	5732 1909 6588
miR-2995	XM_005477800.1	140	-14.41	140	-14.41	10937	23	563	6
miR-2995	XM_005477801.1	140	-14.41	140	-14.41	10938	23	563	6
miR-2995	XM_005469428.1	148	-19.45	148	-19.45	10957	23	712	280
miR-2995	XM_003453507.2	152	-14.39	152	-14.39	10974	23	444	26
miR-2995	XM_003451146.2	140	-20.02	140	-20.02	10975	23	511	178
miR-2995	XM_003448182.2	168	-16.61	168	-16.61	10994	23	887	201
miR-2995	XM_003460073.2	147	-16.18	147	-16.18	11006	23	316	89
miR-2995	XM_005451144.1	150	-15.55	150	-15.55	11038	23	1673	948
miR-2995	XM_003448945.2	142	-18.27	142	-18.27	11044	23	288	190
miR-2995	XM_005474884.1	142	-18.27	142	-18.27	11045	23	288	190
miR-2995	XM_003448946.2	142	-18.27	142	-18.27	11046	23	288	190
miR-2995	XM_005453114.1	150	-20.17	150	-20.17	11053	23	447	323
miR-2995	XM_003448181.2	460	-57.55	161	-24.42	11074	23	1996	504 91 1218
miR-2995	XM_003449795.2	157	-23.72	157	-23.72	11095	23	972	623
miR-2995	XM_003458611.2	153	-20.13	153	-20.13	11120	23	840	662
miR-2995	XM_005459755.1	145	-15.79	145	-15.79	11123	23	2708	2194
miR-2995	XM_003455239.2	145	-15.79	145	-15.79	11124	23	2708	2194
miR-2995	XM_003460166.2	148	-12.94	148	-12.94	11174	23	648	545
miR-2995	XM_003458741.2	155	-18.31	155	-18.31	11189	23	876	328
miR-2995	XM_003441983.2	163	-19.95	163	-19.95	11231	23	140	75
miR-2995	XM_003452652.2	143	-9.81	143	-9.81	11237	23	386	341
miR-2995	XM_003444162.2	309	-37.64	160	-20.94	11240	23	382	204 149
miR-2995	XM_005450065.1	149	-15.4	149	-15.4	11271	23	268	46
miR-2995	XM_005450066.1	149	-15.4	149	-15.4	11272	23	268	46
miR-2995	XM_003459350.2	140	-10.38	140	-10.38	11279	23	1695	4
miR-2995	XM_003452953.2	155	-12.42	155	-12.42	11354	23	1078	391
miR-2995	XM_005461221.1	164	-21.86	164	-21.86	11378	23	810	366
miR-2995	XM_005459504.1	149	-18.6	149	-18.6	11379	23	1725	800
miR-2995	XM_003449253.2	162	-17.23	162	-17.23	11391	23	2653	1309
miR-2995	XM_003455209.2	141	-12.41	141	-12.41	11403	23	311	42
miR-2995	XM_005468141.1	144	-23.79	144	-23.79	11420	23	1037	619
miR-2995	XM_003449086.2	147	-11.02	147	-11.02	11429	23	358	55
miR-2995	XM_005474791.1	148	-18.86	148	-18.86	11440	23	118	1
miR-2995	XM_005463553.1	164	-19.55	164	-19.55	11444	23	1103	48
miR-2995	XM_005462942.1	150	-18.21	150	-18.21	11445	23	254	54
miR-2995	XM_005470837.1	146	-15.88	146	-15.88	11447	23	2358	357
miR-2995	XM_003440387.2	146	-15.88	146	-15.88	11448	23	2358	357
miR-2995	XM_005470838.1	146	-15.88	146	-15.88	11449	23	2358	357
miR-2995	XM_005470839.1	146	-15.88	146	-15.88	11450	23	2358	357
miR-2995	XM_005456168.1	149	-14.78	149	-14.78	11453	23	1032	464
miR-2995	XM_003449109.2	145	-12.73	145	-12.73	11458	23	427	324
miR-2995	XM_005460290.1	141	-19.62	141	-19.62	11470	23	1066	305
miR-2995	XM_005460291.1	141	-19.62	141	-19.62	11471	23	1066	305
miR-2995	XM_005473351.1	148	-16.25	148	-16.25	11476	23	6904	2292
miR-2995	XM_005469598.1	147	-14.78	147	-14.78	11495	23	435	30
miR-2995	XM_003441251.2	147	-14.78	147	-14.78	11496	23	435	30
miR-2995	XM_005469599.1	147	-14.78	147	-14.78	11497	23	435	30
miR-2995	XM_005454025.1	148	-19.43	148	-19.43	11577	23	841	512
miR-2995	XM_003442872.2	140	-16.51	140	-16.51	11593	23	1762	1126
miR-2995	XM_003454656.2	140	-16.08	140	-16.08	11599	23	1114	53
miR-2995	XM_005459954.1	155	-12.49	155	-12.49	11600	23	1180	1147
miR-2995	XM_005459955.1	155	-12.49	155	-12.49	11601	23	1180	1147
miR-2995	XM_003446579.2	164	-18.44	164	-18.44	11627	23	3375	2775
miR-2995	XM_005464874.1	144	-14.21	144	-14.21	11661	23	657	441
miR-2995	XM_003459353.2	144	-14.21	144	-14.21	11662	23	657	441
miR-2995	XM_005457881.1	168	-28.25	168	-28.25	11669	23	4717	1596
miR-2995	XM_005473694.1	147	-14.61	147	-14.61	11680	23	374	278
miR-2995	XM_003445312.2	147	-16.37	147	-16.37	11700	23	2162	599
miR-2995	XM_003445311.2	147	-16.37	147	-16.37	11701	23	2162	599
miR-2995	XM_005471101.1	155	-14.52	155	-14.52	11713	23	857	211
miR-2995	XM_005471102.1	155	-14.52	155	-14.52	11714	23	857	211
miR-2995	XM_005476748.1	288	-34.04	147	-17.72	11751	23	463	125 89
miR-2995	XM_005453142.1	140	-9.98	140	-9.98	11766	23	490	298
miR-2995	XM_005457303.1	154	-23.37	154	-23.37	11768	23	6269	3430
miR-2995	XM_003452521.2	154	-23.37	154	-23.37	11769	23	6269	3430
miR-2995	XM_005463509.1	140	-11.78	140	-11.78	11777	23	1097	489
miR-2995	XM_005478896.1	148	-12.99	148	-12.99	11821	23	1130	801
miR-2995	XM_005478897.1	148	-12.99	148	-12.99	11822	23	1130	801
miR-2995	XM_005454219.1	150	-13.71	150	-13.71	11828	23	2141	1660
miR-2995	XM_005469257.1	142	-17.31	142	-17.31	11833	23	1229	614
miR-2995	XM_005464989.1	153	-16.1	153	-16.1	11846	23	1367	645
miR-2995	XM_005460322.1	166	-18.59	166	-18.59	11847	23	454	258
miR-2995	XM_005460323.1	166	-18.59	166	-18.59	11848	23	454	258
miR-2995	XM_005460324.1	166	-18.59	166	-18.59	11849	23	454	258
miR-2995	XM_003455624.2	166	-18.59	166	-18.59	11850	23	454	258
miR-2995	XM_005468581.1	286	-26.68	146	-15.88	11853	23	3821	2376 1089
miR-2995	XM_005451395.1	301	-37.83	159	-25.19	11868	23	1676	250 1621
miR-2995	XM_005471385.1	140	-13.07	140	-13.07	11881	23	227	92
miR-2995	XM_003443652.2	150	-21.39	150	-21.39	11887	23	2270	56
miR-3499	XM_005454490.1	483	-56.13	185	-28.38	11959	25	8015	3258 3558 1312
miR-3499	XM_005454489.1	483	-56.13	185	-28.38	11960	25	8018	3258 3558 1312
miR-3499	XM_005454492.1	483	-56.13	185	-28.38	11961	25	8018	3258 3558 1312
miR-3499	XM_005454491.1	483	-56.13	185	-28.38	11962	25	7883	3123 3423 1312
miR-3499	XM_005459819.1	148	-11.83	148	-11.83	12019	25	234	123
miR-3499	XM_005460166.1	159	-20.17	159	-20.17	12030	25	901	498
miR-3499	XM_005448829.1	143	-12.69	143	-12.69	12065	25	485	1
miR-3499	XM_005451144.1	150	-13.68	150	-13.68	12122	25	1673	169
miR-3499	XM_005462599.1	143	-14.03	143	-14.03	12135	25	833	660
miR-3499	XM_005461166.1	150	-20.05	150	-20.05	12156	25	1964	905
miR-3499	XM_003456440.2	150	-20.05	150	-20.05	12157	25	1964	905
miR-3499	XM_003452273.2	164	-18.58	164	-18.58	12171	25	1785	979
miR-3499	XM_003440141.2	156	-21.36	156	-21.36	12192	25	506	227
miR-3499	XM_005459755.1	304	-27.73	154	-15.16	12207	25	2708	398 521
miR-3499	XM_003455239.2	304	-27.73	154	-15.16	12208	25	2708	398 521
miR-3499	XM_005464436.1	152	-17.19	152	-17.19	12253	25	785	467
miR-3499	XM_005462938.1	142	-11.85	142	-11.85	12266	25	426	15
miR-3499	XM_005469200.1	152	-16.47	152	-16.47	12272	25	2425	446
miR-3499	XM_005449285.1	150	-17.11	150	-17.11	12291	25	837	616
miR-3499	XM_003439406.2	150	-17.11	150	-17.11	12292	25	837	616
miR-3499	XM_005450109.1	149	-18.81	149	-18.81	12337	25	567	414
miR-3499	XM_005450110.1	149	-18.81	149	-18.81	12338	25	567	414
miR-3499	XM_005450111.1	149	-18.81	149	-18.81	12339	25	567	414
miR-3499	XM_005450112.1	149	-18.81	149	-18.81	12340	25	567	414
miR-3499	XM_005478950.1	152	-18.77	152	-18.77	12347	25	658	460
miR-3499	XM_005478951.1	152	-18.77	152	-18.77	12348	25	658	460
miR-3499	XM_005478952.1	152	-18.77	152	-18.77	12349	25	658	460
miR-3499	XM_003439720.2	152	-18.77	152	-18.77	12350	25	658	460
miR-3499	XM_005478953.1	152	-18.77	152	-18.77	12351	25	658	460
miR-3499	XM_005478954.1	152	-18.77	152	-18.77	12352	25	658	460
miR-3499	XM_005478955.1	152	-18.77	152	-18.77	12353	25	658	460
miR-3499	XM_003443679.2	151	-14.76	151	-14.76	12403	25	706	158
miR-3499	XM_003453457.2	152	-15.66	152	-15.66	12446	25	428	326
miR-3499	XM_003441106.2	162	-21.76	162	-21.76	12502	25	1352	305
miR-3499	XM_005463962.1	156	-21.53	156	-21.53	12541	25	1205	278
miR-3499	XM_005452902.1	309	-42.22	155	-21.2	12556	25	414	341 300
miR-3499	XM_003439985.2	147	-14.9	147	-14.9	12571	25	1984	257
miR-3499	XM_005479158.1	147	-14.9	147	-14.9	12572	25	1984	257
miR-3499	XM_005469598.1	144	-10.91	144	-10.91	12579	25	435	199
miR-3499	XM_003441251.2	144	-10.91	144	-10.91	12580	25	435	199
miR-3499	XM_005469599.1	144	-10.91	144	-10.91	12581	25	435	199
miR-3499	XM_003448882.2	140	-9.66	140	-9.66	12640	25	138	1
miR-3499	XM_005453893.1	140	-9.66	140	-9.66	12641	25	138	1
miR-3499	XM_003448546.2	151	-16.71	151	-16.71	12658	25	1014	730
miR-3499	XM_003443138.2	153	-18.37	153	-18.37	12676	25	1162	951
miR-3499	XM_003457962.2	156	-23.51	156	-23.51	12762	25	2113	282
miR-3499	XM_003440904.2	153	-14.68	153	-14.68	12767	25	443	84
miR-3499	XM_005469202.1	159	-24.28	159	-24.28	12782	25	2312	101
miR-3499	XM_003442412.2	311	-40.75	159	-24.28	12783	25	3722	101 1743
miR-3499	XM_005469151.1	142	-14.91	142	-14.91	12810	25	451	338
miR-3499	XM_003453570.2	144	-14.94	144	-14.94	12824	25	1749	1381
miR-3499	XM_005470409.1	158	-15.59	158	-15.59	12865	25	315	29
miR-3499	XM_003455690.2	166	-22.49	166	-22.49	12871	25	1304	268
miR-3499	XM_005469257.1	160	-23.48	160	-23.48	12917	25	1229	59
miR-3499	XM_005452901.1	309	-42.22	155	-21.2	12992	25	749	676 635
miR-34c	XM_005454490.1	160	-26.38	160	-26.38	13043	22	8015	1707
miR-34c	XM_005454489.1	160	-26.38	160	-26.38	13044	22	8018	1707
miR-34c	XM_005454492.1	160	-26.38	160	-26.38	13045	22	8018	1707
miR-34c	XM_005454491.1	160	-26.38	160	-26.38	13046	22	7883	1707
miR-34c	XM_005469428.1	157	-23	157	-23	13125	22	712	425
miR-34c	XM_003439007.2	144	-15.49	144	-15.49	13304	22	1135	928
miR-34c	XM_005448749.1	144	-15.49	144	-15.49	13305	22	1135	928
miR-34c	XM_003442328.2	153	-19.72	153	-19.72	13341	22	705	353
miR-34c	XM_003444816.1	150	-17.81	150	-17.81	13418	22	277	82
miR-34c	XM_005478170.1	150	-17.81	150	-17.81	13419	22	277	82
miR-34c	XM_005478171.1	150	-17.81	150	-17.81	13420	22	277	82
miR-34c	XM_005463843.1	150	-18.36	150	-18.36	13464	22	316	7
miR-34c	XM_005463844.1	150	-18.36	150	-18.36	13465	22	316	7
miR-34c	XM_005463845.1	150	-18.36	150	-18.36	13466	22	316	7
miR-34c	XM_005463846.1	150	-18.36	150	-18.36	13467	22	316	7
miR-34c	XM_003455685.2	145	-15.12	145	-15.12	13484	22	266	100
miR-34c	XM_005458062.1	151	-20.61	151	-20.61	13488	22	1119	426
miR-34c	XM_005478164.1	293	-33.56	150	-20.03	13509	22	2632	835 1936
miR-34c	XM_003446887.2	151	-16.99	151	-16.99	13524	22	717	200
miR-34c	XM_005454086.1	143	-13.42	143	-13.42	13549	22	2321	1398
miR-34c	XM_005462414.1	156	-16.2	156	-16.2	13560	22	797	191
miR-34c	XM_005462415.1	156	-16.2	156	-16.2	13561	22	797	191
miR-34c	XM_003447005.2	291	-30.75	149	-16.4	13569	22	1965	994 1931
miR-34c	XM_005476053.1	149	-14.07	149	-14.07	13578	22	1090	1048
miR-34c	XM_003438016.2	149	-14.07	149	-14.07	13579	22	1090	1048
miR-34c	XM_003456880.2	148	-16.77	148	-16.77	13587	22	2358	2154
miR-34c	XM_005469310.1	157	-21.22	157	-21.22	13675	22	1361	673
miR-34c	XM_003441648.2	163	-25.16	163	-25.16	13676	22	1141	283
miR-34c	XM_003443753.2	144	-16.49	144	-16.49	13700	22	2121	137
miR-34c	XM_003437794.2	152	-12.91	152	-12.91	13708	22	470	436
miR-34c	XM_003441683.2	154	-15.6	154	-15.6	13730	22	1301	371
miR-34c	XM_003448546.2	154	-19.47	154	-19.47	13742	22	1014	792
miR-34c	XM_003447200.2	162	-18.12	162	-18.12	13773	22	1178	930
miR-34c	XM_005473591.1	162	-22.97	162	-22.97	13779	22	1980	1533
miR-34c	XM_003454187.2	162	-22.97	162	-22.97	13780	22	1980	1533
miR-34c	XM_005473592.1	162	-22.97	162	-22.97	13781	22	1980	1533
miR-34c	XM_003454086.2	147	-20.35	147	-20.35	13792	22	1879	191
miR-34c	XM_005456366.1	154	-22	154	-22	13796	22	1472	763
miR-34c	XM_003451799.2	154	-22	154	-22	13797	22	1502	793
miR-34c	XM_003442747.2	157	-22.46	157	-22.46	13843	22	859	4
miR-34c	XM_005450232.1	157	-22.46	157	-22.46	13844	22	859	4
miR-34c	XM_005450233.1	157	-22.46	157	-22.46	13845	22	859	4
miR-34c	XM_003457962.2	150	-20.84	150	-20.84	13846	22	2113	1314
miR-34c	XM_003445312.2	157	-19.14	157	-19.14	13868	22	2162	939
miR-34c	XM_003445311.2	157	-19.14	157	-19.14	13869	22	2162	939
miR-34c	XM_005457303.1	312	-41.48	162	-24.77	13936	22	6269	3707 148
miR-34c	XM_003452521.2	312	-41.48	162	-24.77	13937	22	6269	3707 148
miR-34c	XM_003442519.2	150	-19.86	150	-19.86	13946	22	2169	114
miR-34c	XM_005468581.1	141	-15.47	141	-15.47	14021	22	3821	2244
miR-34c	XM_003455259.2	155	-19.52	155	-19.52	14044	22	1614	72
miR-34c	XM_005471385.1	151	-16.29	151	-16.29	14049	22	227	148
miR-423-5p	XM_005447570.1	140	-21.04	140	-21.04	14146	23	1486	1264
miR-423-5p	XM_003437575.2	140	-21.04	140	-21.04	14147	23	1486	1264
miR-423-5p	XM_005447571.1	140	-21.04	140	-21.04	14148	23	1486	1264
miR-423-5p	XM_005447572.1	140	-21.04	140	-21.04	14149	23	1487	1264
miR-423-5p	XM_005464314.1	140	-18.77	140	-18.77	14195	23	471	16
miR-423-5p	XM_003453922.2	140	-15.3	140	-15.3	14219	23	1050	469
miR-423-5p	XM_003447322.2	150	-24.92	150	-24.92	14235	23	1743	465
miR-423-5p	XM_003440141.2	162	-25.36	162	-25.36	14360	23	506	317
miR-423-5p	XM_005457260.1	150	-22.59	150	-22.59	14428	23	806	239
miR-423-5p	XM_005450442.1	145	-19.26	145	-19.26	14525	23	853	775
miR-423-5p	XM_005457259.1	150	-22.59	150	-22.59	14591	23	816	249
miR-423-5p	XM_005478164.1	152	-19.28	152	-19.28	14593	23	2632	550
miR-423-5p	XM_005463002.1	144	-25.86	144	-25.86	14615	23	301	165
miR-423-5p	XM_005463317.1	154	-23.91	154	-23.91	14642	23	233	197
miR-423-5p	XM_005467657.1	161	-27.36	161	-27.36	14674	23	1243	102
miR-423-5p	XM_005467658.1	161	-27.36	161	-27.36	14675	23	1243	102
miR-423-5p	XM_005467659.1	161	-27.36	161	-27.36	14676	23	1243	102
miR-423-5p	XM_003439206.2	151	-16.71	151	-16.71	14683	23	475	332
miR-423-5p	XM_005473010.1	144	-15.3	144	-15.3	14866	23	190	18
miR-423-5p	XM_003445673.2	144	-15.3	144	-15.3	14867	23	190	18
miR-423-5p	XM_005473011.1	144	-15.3	144	-15.3	14868	23	190	18
miR-423-5p	XM_005454219.1	140	-19.04	140	-19.04	15080	23	2141	994
miR-423-5p	XM_005451395.1	168	-30.42	168	-30.42	15120	23	1676	1267
miR-4700-3p	XM_005454490.1	160	-28.47	160	-28.47	15211	26	8015	4064
miR-4700-3p	XM_005454489.1	160	-28.47	160	-28.47	15212	26	8018	4064
miR-4700-3p	XM_005454492.1	160	-28.47	160	-28.47	15213	26	8018	4064
miR-4700-3p	XM_005454491.1	160	-28.47	160	-28.47	15214	26	7883	3929
miR-4700-3p	XM_003442108.2	147	-15.2	147	-15.2	15229	26	318	207
miR-4700-3p	XM_005447570.1	155	-20.42	155	-20.42	15230	26	1486	955
miR-4700-3p	XM_003437575.2	155	-20.42	155	-20.42	15231	26	1486	955
miR-4700-3p	XM_005447571.1	155	-20.42	155	-20.42	15232	26	1486	955
miR-4700-3p	XM_005447572.1	155	-20.42	155	-20.42	15233	26	1487	955
miR-4700-3p	XM_003454802.2	281	-40.67	141	-21.38	15237	26	913	209 295
miR-4700-3p	XM_005459327.1	281	-40.67	141	-21.38	15238	26	981	277 363
miR-4700-3p	XM_003451545.2	151	-22.54	151	-22.54	15298	26	1424	1232
miR-4700-3p	XM_005456634.1	291	-37.19	150	-19.53	15377	26	1615	801 458
miR-4700-3p	XM_003456781.2	142	-14.62	142	-14.62	15378	26	1421	1332
miR-4700-3p	XM_005449160.1	147	-18.81	147	-18.81	15392	26	403	172
miR-4700-3p	XM_003444803.2	151	-20.91	151	-20.91	15406	26	510	195
miR-4700-3p	XM_005461166.1	142	-17.67	142	-17.67	15408	26	1964	1211
miR-4700-3p	XM_003456440.2	142	-17.67	142	-17.67	15409	26	1964	1211
miR-4700-3p	XM_005467115.1	145	-22.77	145	-22.77	15452	26	1707	493
miR-4700-3p	XM_005459755.1	159	-20.4	159	-20.4	15459	26	2708	1744
miR-4700-3p	XM_003455239.2	159	-20.4	159	-20.4	15460	26	2708	1744
miR-4700-3p	XM_003460166.2	146	-19.47	146	-19.47	15510	26	648	391
miR-4700-3p	XM_005478009.1	181	-38	181	-38	15636	26	1924	709
miR-4700-3p	XM_005461221.1	140	-16.78	140	-16.78	15714	26	810	167
miR-4700-3p	XM_003449253.2	145	-22.75	145	-22.75	15727	26	2653	1044
miR-4700-3p	XM_005476053.1	150	-18.69	150	-18.69	15746	26	1090	415
miR-4700-3p	XM_003438016.2	150	-18.69	150	-18.69	15747	26	1090	415
miR-4700-3p	XM_003447201.2	147	-22.95	147	-22.95	15766	26	2343	1529
miR-4700-3p	XM_005452902.1	149	-17.94	149	-17.94	15808	26	414	1
miR-4700-3p	XM_003440795.2	158	-20.83	158	-20.83	15810	26	486	227
miR-4700-3p	XM_005449748.1	158	-20.83	158	-20.83	15811	26	486	227
miR-4700-3p	XM_005458530.1	303	-34.26	160	-20.28	15828	26	2964	590 541
miR-4700-3p	XM_005448925.1	142	-15.36	142	-15.36	15847	26	535	290
miR-4700-3p	XM_005468402.1	140	-14.6	140	-14.6	15860	26	195	137
miR-4700-3p	XM_003443115.2	140	-14.6	140	-14.6	15861	26	195	137
miR-4700-3p	XM_005468403.1	140	-14.6	140	-14.6	15862	26	195	137
miR-4700-3p	XM_005468404.1	140	-14.6	140	-14.6	15863	26	195	137
miR-4700-3p	XM_005450409.1	141	-14.49	141	-14.49	15871	26	509	22
miR-4700-3p	XM_005463814.1	142	-22.34	142	-22.34	15873	26	700	325
miR-4700-3p	XM_005451819.1	140	-13.61	140	-13.61	15882	26	778	460
miR-4700-3p	XM_003445108.2	140	-13.61	140	-13.61	15883	26	778	460
miR-4700-3p	XM_005462045.1	140	-15.31	140	-15.31	15888	26	1207	306
miR-4700-3p	XM_005462046.1	140	-15.31	140	-15.31	15889	26	1207	306
miR-4700-3p	XM_003441683.2	147	-14.39	147	-14.39	15898	26	1301	1047
miR-4700-3p	XM_003442390.2	143	-25.07	143	-25.07	15899	26	282	232
miR-4700-3p	XM_003457293.2	143	-13.45	143	-13.45	15942	26	515	459
miR-4700-3p	XM_005461757.1	148	-22.08	148	-22.08	15972	26	2186	532
miR-4700-3p	XM_005461758.1	148	-22.08	148	-22.08	15973	26	2186	532
miR-4700-3p	XM_005461760.1	148	-22.08	148	-22.08	15974	26	2186	532
miR-4700-3p	XM_005461759.1	148	-22.08	148	-22.08	15975	26	2150	532
miR-4700-3p	XM_003438962.2	153	-19.73	153	-19.73	15984	26	5361	3838
miR-4700-3p	XM_005448621.1	153	-19.73	153	-19.73	15985	26	5361	3838
miR-4700-3p	XM_003438963.2	153	-19.73	153	-19.73	15986	26	5361	3838
miR-4700-3p	XM_005457881.1	151	-18.59	151	-18.59	16005	26	4717	632
miR-4700-3p	XM_003447119.2	147	-17.18	147	-17.18	16025	26	360	121
miR-4700-3p	XM_005462416.1	150	-19.41	150	-19.41	16045	26	88	1
miR-4700-3p	XM_005462161.1	142	-12.68	142	-12.68	16106	26	1252	823
miR-4700-3p	XM_005449549.1	145	-17.27	145	-17.27	16108	26	664	242
miR-4700-3p	XM_005467278.1	160	-20.29	160	-20.29	16134	26	831	610
miR-4700-3p	XM_005454219.1	152	-23.45	152	-23.45	16164	26	2141	1223
miR-4700-3p	XM_003443858.2	155	-25.43	155	-25.43	16171	26	1105	806
miR-4700-3p	XM_005464346.1	147	-18.76	147	-18.76	16179	26	1426	484
miR-4700-3p	XM_003439486.2	151	-22.45	151	-22.45	16187	26	311	145
miR-4700-3p	XM_005449491.1	151	-22.45	151	-22.45	16188	26	311	145
miR-4700-3p	XM_005465655.1	147	-20.95	147	-20.95	16206	26	834	431
miR-4700-3p	XM_005465656.1	147	-20.95	147	-20.95	16207	26	834	431
miR-4700-3p	XM_005465657.1	147	-20.95	147	-20.95	16208	26	834	431
miR-4700-3p	XM_005465658.1	147	-20.95	147	-20.95	16209	26	834	431
miR-4700-3p	XM_005451627.1	149	-19.22	149	-19.22	16214	26	640	138
miR-4700-3p	XM_005451628.1	149	-19.22	149	-19.22	16215	26	640	138
miR-4700-3p	XM_005451629.1	149	-19.22	149	-19.22	16216	26	640	138
miR-4700-3p	XM_005464706.1	150	-14.37	150	-14.37	16238	26	469	78
miR-4700-3p	XM_003447912.2	154	-20.72	154	-20.72	16239	26	274	138
miR-4700-3p	XM_005452901.1	149	-17.94	149	-17.94	16244	26	749	329
miR-5100	XM_003455777.2	148	-21.69	148	-21.69	16418	22	1343	573
miR-5100	XM_005460498.1	148	-21.69	148	-21.69	16419	22	1343	573
miR-5100	XM_005460499.1	148	-21.69	148	-21.69	16420	22	1343	573
miR-5100	XM_005460500.1	148	-21.69	148	-21.69	16421	22	1343	573
miR-5100	XM_005460501.1	148	-21.69	148	-21.69	16422	22	1343	573
miR-5100	XM_005460502.1	148	-21.69	148	-21.69	16423	22	1343	573
miR-5100	XM_003454098.2	143	-18.4	143	-18.4	16634	22	1868	617
miR-5100	XM_005456433.1	142	-16.88	142	-16.88	16846	22	1272	132
miR-5100	XM_005463553.1	155	-20.77	155	-20.77	16864	22	1103	436
miR-5100	XM_005467900.1	140	-16.16	140	-16.16	17181	22	421	215
miR-5100	XM_005467901.1	140	-16.16	140	-16.16	17182	22	421	215
miR-5100	XM_005467902.1	140	-16.16	140	-16.16	17183	22	421	215
miR-5106	XM_005454490.1	162	-23.28	162	-23.28	17379	26	8015	3115
miR-5106	XM_005454489.1	162	-23.28	162	-23.28	17380	26	8018	3115
miR-5106	XM_005454492.1	162	-23.28	162	-23.28	17381	26	8018	3115
miR-5106	XM_005454491.1	162	-23.28	162	-23.28	17382	26	7883	2980
miR-5106	XM_003453853.2	141	-17.34	141	-17.34	17395	26	1070	392
miR-5106	XM_003448945.2	154	-21.62	154	-21.62	17548	26	288	174
miR-5106	XM_005474884.1	154	-21.62	154	-21.62	17549	26	288	174
miR-5106	XM_003448946.2	154	-21.62	154	-21.62	17550	26	288	174
miR-5106	XM_003458611.2	159	-25.87	159	-25.87	17624	26	840	236
miR-5106	XM_005477649.1	145	-20.13	145	-20.13	17764	26	816	344
miR-5106	XM_005478950.1	150	-21.18	150	-21.18	17767	26	658	141
miR-5106	XM_005478951.1	150	-21.18	150	-21.18	17768	26	658	141
miR-5106	XM_005478952.1	150	-21.18	150	-21.18	17769	26	658	141
miR-5106	XM_003439720.2	150	-21.18	150	-21.18	17770	26	658	141
miR-5106	XM_005478953.1	150	-21.18	150	-21.18	17771	26	658	141
miR-5106	XM_005478954.1	150	-21.18	150	-21.18	17772	26	658	141
miR-5106	XM_005478955.1	150	-21.18	150	-21.18	17773	26	658	141
miR-5106	XM_005450442.1	144	-14.98	144	-14.98	17777	26	853	1
miR-5106	XM_003448357.2	157	-21.05	157	-21.05	17786	26	1776	1241
miR-5106	XM_005458699.1	159	-19.67	159	-19.67	17788	26	1244	860
miR-5106	XM_003443354.2	146	-16.98	146	-16.98	17799	26	754	244
miR-5106	XM_005474902.1	140	-17.27	140	-17.27	17847	26	904	535
miR-5106	XM_005474903.1	140	-17.27	140	-17.27	17848	26	904	535
miR-5106	XM_005474904.1	140	-17.27	140	-17.27	17849	26	904	535
miR-5106	XM_005474905.1	140	-17.27	140	-17.27	17850	26	904	535
miR-5106	XM_003448973.2	140	-17.27	140	-17.27	17851	26	904	535
miR-5106	XM_005474906.1	140	-17.27	140	-17.27	17852	26	904	535
miR-5106	XM_005477338.1	149	-18.53	149	-18.53	17857	26	1335	487
miR-5106	XM_005462266.1	158	-15.98	158	-15.98	17859	26	1418	479
miR-5106	XM_003449253.2	156	-17.78	156	-17.78	17895	26	2653	165
miR-5106	XM_005476053.1	146	-18.31	146	-18.31	17914	26	1090	160
miR-5106	XM_003438016.2	146	-18.31	146	-18.31	17915	26	1090	160
miR-5106	XM_003456880.2	310	-42.99	159	-23.57	17923	26	2358	1450 1497
miR-5106	XM_003447201.2	150	-23.22	150	-23.22	17934	26	2343	394
miR-5106	XM_003455437.2	158	-22.46	158	-22.46	17943	26	862	692
miR-5106	XM_005470837.1	152	-24.64	152	-24.64	17951	26	2358	1544
miR-5106	XM_003440387.2	152	-24.64	152	-24.64	17952	26	2358	1544
miR-5106	XM_005470838.1	152	-24.64	152	-24.64	17953	26	2358	1544
miR-5106	XM_005470839.1	152	-24.64	152	-24.64	17954	26	2358	1544
miR-5106	XM_005456168.1	150	-19.53	150	-19.53	17957	26	1032	362
miR-5106	XM_005452711.1	300	-42.12	155	-23.28	17981	26	601	420 132
miR-5106	XM_005452712.1	300	-42.12	155	-23.28	17982	26	601	420 132
miR-5106	XM_005452713.1	300	-42.12	155	-23.28	17983	26	601	420 132
miR-5106	XM_005452714.1	300	-42.12	155	-23.28	17984	26	601	420 132
miR-5106	XM_005458530.1	148	-19.33	148	-19.33	17996	26	2964	2269
miR-5106	XM_005454180.1	155	-19.35	155	-19.35	18038	26	2537	1907
miR-5106	XM_005476749.1	150	-20.36	150	-20.36	18053	26	962	266
miR-5106	XM_003447456.2	150	-20.36	150	-20.36	18054	26	962	266
miR-5106	XM_003438969.2	149	-19.4	149	-19.4	18079	26	937	27
miR-5106	XM_005448389.1	149	-19.4	149	-19.4	18080	26	937	27
miR-5106	XM_005461757.1	161	-21.81	161	-21.81	18140	26	2186	292
miR-5106	XM_005461758.1	161	-21.81	161	-21.81	18141	26	2186	292
miR-5106	XM_005461760.1	161	-21.81	161	-21.81	18142	26	2186	292
miR-5106	XM_005461759.1	161	-21.81	161	-21.81	18143	26	2150	292
miR-5106	XM_003453211.2	145	-22.39	145	-22.39	18150	26	1224	476
miR-5106	XM_003438545.2	143	-17.86	143	-17.86	18156	26	1250	793
miR-5106	XM_005467912.1	149	-27.51	149	-27.51	18168	26	1522	115
miR-5106	XM_003457962.2	154	-22.01	154	-22.01	18182	26	2113	1142
miR-5106	XM_005460442.1	152	-20.32	152	-20.32	18194	26	254	23
miR-5106	XM_005465912.1	153	-20.87	153	-20.87	18207	26	1138	725
miR-5106	XM_005460764.1	147	-22.42	147	-22.42	18310	26	246	55
miR-5106	XM_005464989.1	144	-19.1	144	-19.1	18350	26	1367	141
miR-5106	XM_005466022.1	158	-23.55	158	-23.55	18360	26	290	152
miR-5106	XM_005451395.1	149	-16.98	149	-16.98	18372	26	1676	1178
miR-5106	XM_005469210.1	167	-27.84	167	-27.84	18401	26	948	3
miR-6412	XM_005467550.1	150	-19.32	150	-19.32	18469	21	1116	716
miR-6412	XM_005456634.1	143	-13.64	143	-13.64	18629	21	1615	800
miR-6412	XM_003448181.2	149	-14.75	149	-14.75	18662	21	1996	553
miR-6412	XM_003454094.2	141	-22	141	-22	19267	21	1449	425
miR-6412	XM_003447301.2	145	-16.01	145	-16.01	19396	21	1197	225
miR-6412	XM_005464989.1	150	-15.75	150	-15.75	19434	21	1367	923
miR-7	XM_005465444.1	147	-14.52	147	-14.52	19532	22	52	20
miR-7	XM_005465445.1	147	-14.52	147	-14.52	19533	22	52	20
miR-7	XM_005465446.1	147	-14.52	147	-14.52	19534	22	52	20
miR-7	XM_005465447.1	147	-14.52	147	-14.52	19535	22	52	20
miR-7	XM_005467550.1	147	-19.51	147	-19.51	19553	22	1116	404
miR-7	XM_005460934.1	150	-15.12	150	-15.12	19602	22	188	97
miR-7	XM_005459819.1	148	-12.9	148	-12.9	19607	22	234	135
miR-7	XM_003441375.2	143	-14.87	143	-14.87	19781	22	1175	140
miR-7	XM_005464436.1	147	-16.49	147	-16.49	19841	22	785	172
miR-7	XM_005465934.1	167	-19.36	167	-19.36	19843	22	741	569
miR-7	XM_003451142.2	161	-19.3	161	-19.3	19881	22	1235	545
miR-7	XM_005450109.1	148	-18	148	-18	19925	22	567	47
miR-7	XM_005450110.1	148	-18	148	-18	19926	22	567	47
miR-7	XM_005450111.1	148	-18	148	-18	19927	22	567	47
miR-7	XM_005450112.1	148	-18	148	-18	19928	22	567	47
miR-7	XM_003460086.2	145	-12.66	145	-12.66	20049	22	756	535
miR-7	XM_005463317.1	148	-16.46	148	-16.46	20062	22	233	115
miR-7	XM_003439985.2	147	-17.2	147	-17.2	20159	22	1984	1234
miR-7	XM_005479158.1	147	-17.2	147	-17.2	20160	22	1984	1234
miR-7	XM_005448385.1	161	-19.52	161	-19.52	20173	22	962	816
miR-7	XM_005448386.1	161	-19.52	161	-19.52	20174	22	962	816
miR-7	XM_005448387.1	161	-19.52	161	-19.52	20175	22	962	816
miR-7	XM_005448388.1	161	-19.52	161	-19.52	20176	22	962	816
miR-7	XM_003437794.2	152	-13.74	152	-13.74	20212	22	470	1
miR-7	XM_005472794.1	155	-17.45	155	-17.45	20213	22	854	780
miR-7	XM_005464028.1	158	-21.76	158	-21.76	20236	22	325	44
miR-7	XM_005454025.1	148	-17.06	148	-17.06	20249	22	841	586
miR-7	XM_005461757.1	147	-19.42	147	-19.42	20308	22	2186	542
miR-7	XM_005461758.1	147	-19.42	147	-19.42	20309	22	2186	542
miR-7	XM_005461760.1	147	-19.42	147	-19.42	20310	22	2186	542
miR-7	XM_005461759.1	147	-19.42	147	-19.42	20311	22	2150	542
miR-7	XM_003438962.2	598	-67.97	158	-17.84	20320	22	5361	1625 14 690 2057
miR-7	XM_005448621.1	598	-67.97	158	-17.84	20321	22	5361	1625 14 690 2057
miR-7	XM_003438963.2	598	-67.97	158	-17.84	20322	22	5361	1625 14 690 2057
miR-7	XM_005465929.1	179	-27.12	179	-27.12	20364	22	325	194
miR-7	XM_003460058.2	179	-27.12	179	-27.12	20365	22	325	194
miR-7	XM_005465930.1	179	-27.12	179	-27.12	20366	22	325	194
miR-7	XM_005460933.1	150	-15.12	150	-15.12	20369	22	240	149
miR-7	XM_005478901.1	171	-21.16	171	-21.16	20402	22	306	161
miR-7	XM_005478902.1	171	-21.16	171	-21.16	20403	22	306	161
miR-7	XM_005478903.1	171	-21.16	171	-21.16	20404	22	306	161
miR-7	XM_005478904.1	171	-21.16	171	-21.16	20405	22	306	161
miR-7	XM_005478905.1	171	-21.16	171	-21.16	20406	22	306	161
miR-7	XM_005478906.1	171	-21.16	171	-21.16	20407	22	306	161
miR-7	XM_005478907.1	171	-21.16	171	-21.16	20408	22	306	161
miR-7	XM_005456107.1	160	-17.73	160	-17.73	20436	22	1253	982
miR-7	XM_005451395.1	141	-15.28	141	-15.28	20540	22	1676	1454
miR-9064	XM_005469201.1	163	-21.55	163	-21.55	20654	24	1048	554
miR-9064	XM_005456437.1	145	-19.09	145	-19.09	20661	24	2080	375
miR-9064	XM_005465560.1	151	-20.3	151	-20.3	20668	24	543	421
miR-9064	XM_005474683.1	152	-17.34	152	-17.34	20687	24	3736	3128
miR-9064	XM_005474684.1	152	-17.34	152	-17.34	20688	24	3736	3128
miR-9064	XM_005464969.1	149	-19.75	149	-19.75	20719	24	683	194
miR-9064	XM_003452824.2	145	-15.18	145	-15.18	20720	24	243	43
miR-9064	XM_003447322.2	156	-15.39	156	-15.39	20739	24	1743	166
miR-9064	XM_003460266.2	161	-16.92	161	-16.92	20889	24	962	412
miR-9064	XM_003451987.2	160	-20.8	160	-20.8	20923	24	1236	1078
miR-9064	XM_005465934.1	152	-16.27	152	-16.27	20927	24	741	276
miR-9064	XM_003442328.2	140	-12.29	140	-12.29	20929	24	705	391
miR-9064	XM_003460166.2	140	-12.23	140	-12.23	20930	24	648	388
miR-9064	XM_005469427.1	150	-18.19	150	-18.19	20943	24	2109	1644
miR-9064	XM_005469200.1	145	-14.07	145	-14.07	20944	24	2425	338
miR-9064	XM_005472964.1	140	-13.01	140	-13.01	21096	24	336	1
miR-9064	XM_005462266.1	144	-12.43	144	-12.43	21111	24	1418	966
miR-9064	XM_005478778.1	140	-11.5	140	-11.5	21124	24	783	102
miR-9064	XM_005478779.1	140	-11.5	140	-11.5	21125	24	783	102
miR-9064	XM_005478780.1	140	-11.5	140	-11.5	21126	24	783	102
miR-9064	XM_005478781.1	140	-11.5	140	-11.5	21127	24	783	102
miR-9064	XM_005478782.1	140	-11.5	140	-11.5	21128	24	783	102
miR-9064	XM_005478783.1	140	-11.5	140	-11.5	21129	24	783	102
miR-9064	XM_003460086.2	149	-13.01	149	-13.01	21133	24	756	162
miR-9064	XM_005464238.1	145	-14.83	145	-14.83	21154	24	870	348
miR-9064	XM_003447005.2	149	-18.61	149	-18.61	21157	24	1965	824
miR-9064	XM_003456880.2	311	-36	164	-23.08	21175	24	2358	1601 1188
miR-9064	XM_003447201.2	155	-19.26	155	-19.26	21186	24	2343	743
miR-9064	XM_003448991.2	150	-22.97	150	-22.97	21190	24	2251	85
miR-9064	XM_005456168.1	156	-16.35	156	-16.35	21209	24	1032	1
miR-9064	XM_003442507.2	167	-24.41	167	-24.41	21222	24	637	127
miR-9064	XM_005473351.1	452	-71.82	157	-25.52	21232	24	6904	6781 3271 5871
miR-9064	XM_003441648.2	143	-20.28	143	-20.28	21264	24	1141	267
miR-9064	XM_005454180.1	140	-13.14	140	-13.14	21290	24	2537	2105
miR-9064	XM_005462057.1	151	-15.57	151	-15.57	21304	24	1304	874
miR-9064	XM_003442021.2	146	-18.04	146	-18.04	21346	24	743	316
miR-9064	XM_003454656.2	158	-23.64	158	-23.64	21355	24	1114	305
miR-9064	XM_005473591.1	448	-60.76	161	-24.88	21367	24	1980	675 155 571
miR-9064	XM_003454187.2	448	-60.76	161	-24.88	21368	24	1980	675 155 571
miR-9064	XM_005473592.1	448	-60.76	161	-24.88	21369	24	1980	675 155 571
miR-9064	XM_005449399.1	150	-19.81	150	-19.81	21396	24	213	49
miR-9064	XM_003438962.2	156	-21.52	156	-21.52	21404	24	5361	779
miR-9064	XM_005448621.1	156	-21.52	156	-21.52	21405	24	5361	779
miR-9064	XM_003438963.2	156	-21.52	156	-21.52	21406	24	5361	779
miR-9064	XM_003460317.2	156	-22.57	156	-22.57	21414	24	934	489
miR-9064	XM_005467912.1	145	-19.19	145	-19.19	21420	24	1522	278
miR-9064	XM_003457962.2	157	-20.55	157	-20.55	21434	24	2113	242
miR-9064	XM_003444500.2	144	-13.66	144	-13.66	21438	24	1088	463
miR-9064	XM_005465901.1	146	-14.37	146	-14.37	21451	24	248	120
miR-9064	XM_005469202.1	163	-21.55	163	-21.55	21454	24	2312	1818
miR-9064	XM_003442412.2	145	-14.07	145	-14.07	21455	24	3722	1635
miR-9064	XM_003442519.2	157	-25.59	157	-25.59	21534	24	2169	356
miR-9064	XM_005469225.1	159	-23.12	159	-23.12	21563	24	481	336
miR-9064	XM_005454219.1	140	-14	140	-14	21584	24	2141	1902
miR-9064	XM_003443858.2	146	-13.28	146	-13.28	21591	24	1105	540
miR-9064	XM_005452744.1	140	-18.72	140	-18.72	21597	24	684	101
miR-9064	XM_003447231.2	140	-18.72	140	-18.72	21598	24	684	101
miR-9064	XM_005451627.1	146	-16.71	146	-16.71	21634	24	640	67
miR-9064	XM_005451628.1	146	-16.71	146	-16.71	21635	24	640	67
miR-9064	XM_005451629.1	146	-16.71	146	-16.71	21636	24	640	67
miR-9064	XM_005457788.1	149	-16.14	149	-16.14	21674	24	2304	1273
miR-9064	XM_005457787.1	149	-16.14	149	-16.14	21675	24	2254	1223
miR-9064	XM_003450749.2	140	-14.69	140	-14.69	21680	24	550	15
miR-1996a	XM_003442108.2	150	-13.93	150	-13.93	21733	22	318	88
miR-1996a	XM_005477800.1	147	-17.93	147	-17.93	21777	22	563	318
miR-1996a	XM_005477801.1	147	-17.93	147	-17.93	21778	22	563	318
miR-1996a	XM_003457733.2	150	-13.43	150	-13.43	21808	22	644	430
miR-1996a	XM_003447322.2	142	-15.67	142	-15.67	21823	22	1743	1208
miR-1996a	XM_003455777.2	149	-17.91	149	-17.91	21838	22	1343	1307
miR-1996a	XM_005460498.1	149	-17.91	149	-17.91	21839	22	1343	1307
miR-1996a	XM_005460499.1	149	-17.91	149	-17.91	21840	22	1343	1307
miR-1996a	XM_005460500.1	149	-17.91	149	-17.91	21841	22	1343	1307
miR-1996a	XM_005460501.1	149	-17.91	149	-17.91	21842	22	1343	1307
miR-1996a	XM_005460502.1	149	-17.91	149	-17.91	21843	22	1343	1307
miR-1996a	XM_003456781.2	149	-12.62	149	-12.62	21882	22	1421	48
miR-1996a	XM_005475989.1	143	-13.23	143	-13.23	21944	22	755	619
miR-1996a	XM_005475990.1	143	-13.23	143	-13.23	21945	22	755	619
miR-1996a	XM_003446674.2	168	-16.98	168	-16.98	21987	22	439	234
miR-1996a	XM_005474902.1	146	-17.49	146	-17.49	22183	22	904	50
miR-1996a	XM_005474903.1	146	-17.49	146	-17.49	22184	22	904	50
miR-1996a	XM_005474904.1	146	-17.49	146	-17.49	22185	22	904	50
miR-1996a	XM_005474905.1	146	-17.49	146	-17.49	22186	22	904	50
miR-1996a	XM_003448973.2	146	-17.49	146	-17.49	22187	22	904	50
miR-1996a	XM_005474906.1	146	-17.49	146	-17.49	22188	22	904	50
miR-1996a	XM_003450322.2	162	-17.58	162	-17.58	22207	22	522	501
miR-1996a	XM_005454086.1	141	-11.22	141	-11.22	22221	22	2321	1559
miR-1996a	XM_003456880.2	159	-25.18	159	-25.18	22259	22	2358	440
miR-1996a	XM_003442507.2	143	-16.99	143	-16.99	22306	22	637	563
miR-1996a	XM_003439985.2	153	-16.41	153	-16.41	22327	22	1984	189
miR-1996a	XM_005479158.1	153	-16.41	153	-16.41	22328	22	1984	189
miR-1996a	XM_005469310.1	151	-12.53	151	-12.53	22347	22	1361	305
miR-1996a	XM_005462931.1	140	-9.14	140	-9.14	22401	22	1672	427
miR-1996a	XM_005473591.1	153	-21.41	153	-21.41	22451	22	1980	1437
miR-1996a	XM_003454187.2	153	-21.41	153	-21.41	22452	22	1980	1437
miR-1996a	XM_005473592.1	153	-21.41	153	-21.41	22453	22	1980	1437
miR-1996a	XM_003454094.2	147	-11.53	147	-11.53	22519	22	1449	1189
miR-1996a	XM_005456928.1	143	-12.99	143	-12.99	22552	22	1751	795
miR-1996a	XM_003453570.2	142	-15.27	142	-15.27	22580	22	1749	504
miR-1996a	XM_003449993.2	155	-15.89	155	-15.89	22594	22	910	493
miR-1996a	XM_005454778.1	155	-15.89	155	-15.89	22595	22	910	493
miR-1996a	XM_005468581.1	146	-17.83	146	-17.83	22693	22	3821	3465
miR-1996a	XM_003447912.2	155	-16.8	155	-16.8	22743	22	274	165
miR-200-3p	XM_005467333.1	164	-17.6	164	-17.6	22781	24	785	3
miR-200-3p	XM_003445182.2	164	-17.6	164	-17.6	22782	24	785	3
miR-200-3p	XM_005454490.1	156	-13.25	156	-13.25	22799	24	8015	5150
miR-200-3p	XM_005454489.1	156	-13.25	156	-13.25	22800	24	8018	5150
miR-200-3p	XM_005454492.1	156	-13.25	156	-13.25	22801	24	8018	5150
miR-200-3p	XM_005454491.1	156	-13.25	156	-13.25	22802	24	7883	5015
miR-200-3p	XM_003449697.2	173	-20.55	173	-20.55	22808	24	1014	632
miR-200-3p	XM_005460166.1	156	-13.46	156	-13.46	22870	24	901	105
miR-200-3p	XM_005455874.1	308	-29.43	157	-16.86	22900	24	1108	601 620
miR-200-3p	XM_005462351.1	150	-12.62	150	-12.62	22910	24	355	193
miR-200-3p	XM_003440711.2	160	-14.76	160	-14.76	22928	24	1210	427
miR-200-3p	XM_003457483.2	150	-7.87	150	-7.87	22944	24	809	410
miR-200-3p	XM_005462202.1	150	-7.87	150	-7.87	22945	24	809	410
miR-200-3p	XM_003452455.2	156	-15.79	156	-15.79	22946	24	155	45
miR-200-3p	XM_005469804.1	173	-20.55	173	-20.55	22950	24	1657	1275
miR-200-3p	XM_005451144.1	169	-18.89	169	-18.89	22962	24	1673	688
miR-200-3p	XM_005456634.1	155	-10.35	155	-10.35	22965	24	1615	737
miR-200-3p	XM_003455184.2	151	-12.61	151	-12.61	22967	24	541	361
miR-200-3p	XM_003447333.2	146	-8.22	146	-8.22	22981	24	359	293
miR-200-3p	XM_005461166.1	140	-7.16	140	-7.16	22996	24	1964	644
miR-200-3p	XM_003456440.2	140	-7.16	140	-7.16	22997	24	1964	644
miR-200-3p	XM_005462205.1	170	-18.61	170	-18.61	23001	24	492	114
miR-200-3p	XM_005462206.1	170	-18.61	170	-18.61	23002	24	492	114
miR-200-3p	XM_005462207.1	170	-18.61	170	-18.61	23003	24	492	114
miR-200-3p	XM_005461792.1	154	-10.27	154	-10.27	23018	24	568	538
miR-200-3p	XM_003460266.2	153	-11.17	153	-11.17	23057	24	962	366
miR-200-3p	XM_003442905.2	148	-6.77	148	-6.77	23059	24	922	893
miR-200-3p	XM_003439007.2	143	-7.54	143	-7.54	23060	24	1135	492
miR-200-3p	XM_005448749.1	143	-7.54	143	-7.54	23061	24	1135	492
miR-200-3p	XM_005452673.1	149	-8.11	149	-8.11	23065	24	1014	537
miR-200-3p	XM_005455034.1	152	-15.59	152	-15.59	23089	24	1084	910
miR-200-3p	XM_005465934.1	151	-12.18	151	-12.18	23095	24	741	72
miR-200-3p	XM_005457260.1	145	-8.49	145	-8.49	23100	24	806	692
miR-200-3p	XM_003452826.2	152	-12	152	-12	23159	24	270	135
miR-200-3p	XM_003450856.2	149	-11.91	149	-11.91	23167	24	204	170
miR-200-3p	XM_003447326.2	152	-8.9	152	-8.9	23170	24	764	46
miR-200-3p	XM_003441234.2	149	-6.59	149	-6.59	23199	24	943	796
miR-200-3p	XM_003459350.2	148	-10.21	148	-10.21	23203	24	1695	624
miR-200-3p	XM_003448357.2	147	-8.21	147	-8.21	23206	24	1776	928
miR-200-3p	XM_005458699.1	160	-9.8	160	-9.8	23208	24	1244	385
miR-200-3p	XM_003455685.2	147	-13.54	147	-13.54	23240	24	266	109
miR-200-3p	XM_003443679.2	150	-11.29	150	-11.29	23243	24	706	127
miR-200-3p	XM_003437936.2	150	-8.14	150	-8.14	23246	24	862	486
miR-200-3p	XM_005457820.1	142	-8.21	142	-8.21	23262	24	454	357
miR-200-3p	XM_005457259.1	145	-8.49	145	-8.49	23263	24	816	702
miR-200-3p	XM_005478164.1	145	-8.73	145	-8.73	23265	24	2632	40
miR-200-3p	XM_005477338.1	160	-19.05	160	-19.05	23277	24	1335	485
miR-200-3p	XM_003456809.2	144	-10.06	144	-10.06	23306	24	601	177
miR-200-3p	XM_003441106.2	149	-10.16	149	-10.16	23342	24	1352	608
miR-200-3p	XM_003449086.2	143	-9.04	143	-9.04	23353	24	358	43
miR-200-3p	XM_005476750.1	145	-8.24	145	-8.24	23379	24	2551	1793
miR-200-3p	XM_005476752.1	145	-8.24	145	-8.24	23380	24	2551	1793
miR-200-3p	XM_003445856.2	140	-7.18	140	-7.18	23389	24	3041	2349
miR-200-3p	XM_003457749.2	153	-10.54	153	-10.54	23393	24	1072	586
miR-200-3p	XM_005460290.1	163	-16.2	163	-16.2	23394	24	1066	261
miR-200-3p	XM_005460291.1	163	-16.2	163	-16.2	23395	24	1066	261
miR-200-3p	XM_005473351.1	160	-13.42	160	-13.42	23400	24	6904	2241
miR-200-3p	XM_005450409.1	156	-8.78	156	-8.78	23459	24	509	282
miR-200-3p	XM_005462057.1	169	-23.7	169	-23.7	23472	24	1304	679
miR-200-3p	XM_005462045.1	294	-20.38	148	-12.39	23476	24	1207	857 284
miR-200-3p	XM_005462046.1	294	-20.38	148	-12.39	23477	24	1207	857 284
miR-200-3p	XM_003442021.2	155	-12.35	155	-12.35	23514	24	743	75
miR-200-3p	XM_003447737.2	322	-21.94	165	-11.37	23544	24	842	97 771
miR-200-3p	XM_003452503.2	145	-8.49	145	-8.49	23545	24	463	349
miR-200-3p	XM_005474399.1	165	-13.35	165	-13.35	23547	24	1552	1423
miR-200-3p	XM_003454086.2	155	-10.64	155	-10.64	23548	24	1879	1204
miR-200-3p	XM_003457596.2	150	-11.78	150	-11.78	23549	24	973	684
miR-200-3p	XM_003446579.2	148	-11.89	148	-11.89	23551	24	3375	2321
miR-200-3p	XM_003438962.2	140	-7.69	140	-7.69	23572	24	5361	4799
miR-200-3p	XM_005448621.1	140	-7.69	140	-7.69	23573	24	5361	4799
miR-200-3p	XM_003438963.2	140	-7.69	140	-7.69	23574	24	5361	4799
miR-200-3p	XM_003438545.2	149	-13.01	149	-13.01	23576	24	1250	880
miR-200-3p	XM_005472954.1	150	-12.51	150	-12.51	23587	24	614	458
miR-200-3p	XM_003449246.2	168	-12.94	168	-12.94	23592	24	420	270
miR-200-3p	XM_003458333.2	158	-11.73	158	-11.73	23609	24	953	671
miR-200-3p	XM_005465929.1	152	-17.54	152	-17.54	23616	24	325	112
miR-200-3p	XM_003460058.2	152	-17.54	152	-17.54	23617	24	325	112
miR-200-3p	XM_005465930.1	152	-17.54	152	-17.54	23618	24	325	112
miR-200-3p	XM_005465901.1	152	-11.01	152	-11.01	23619	24	248	112
miR-200-3p	XM_003444057.2	156	-15.63	156	-15.63	23651	24	355	52
miR-200-3p	XM_005454971.1	151	-17.51	151	-17.51	23666	24	1233	33
miR-200-3p	XM_003445291.2	151	-10.86	151	-10.86	23680	24	456	243
miR-200-3p	XM_003448600.2	150	-12.51	150	-12.51	23681	24	255	99
miR-200-3p	XM_005453142.1	152	-7.61	152	-7.61	23690	24	490	292
miR-200-3p	XM_003455690.2	149	-5.33	149	-5.33	23711	24	1304	861
miR-200-3p	XM_003455106.2	315	-38.73	164	-20.2	23733	24	926	166 302
miR-200-3p	XM_003455105.2	315	-38.73	164	-20.2	23734	24	926	166 302
miR-200-3p	XM_005459701.1	315	-38.73	164	-20.2	23735	24	926	166 302
miR-200-3p	XM_005476439.1	150	-12.82	150	-12.82	23741	24	1043	274
miR-200-3p	XM_005476440.1	150	-12.82	150	-12.82	23742	24	1043	274
miR-200-3p	XM_005469257.1	152	-8.53	152	-8.53	23757	24	1229	1136
miR-200-3p	XM_005466098.1	151	-9.97	151	-9.97	23761	24	339	39
miR-200-3p	XM_005454691.1	312	-30.04	156	-17.82	23768	24	1931	327 818
miR-200-3p	XM_005468581.1	157	-16.31	157	-16.31	23777	24	3821	2637
miR-200-3p	XM_003455259.2	305	-20.9	162	-11.02	23800	24	1614	390 211
miR-200-3p	XM_003443652.2	153	-16.48	153	-16.48	23811	24	2270	1361
miR-200-3p	XM_005455873.1	308	-24.57	157	-12.57	23812	24	506	1 18
miR-200-3p	XM_005447616.1	140	-10.25	140	-10.25	23813	24	747	111
miR-200-3p	XM_005447617.1	140	-10.25	140	-10.25	23814	24	747	111
miR-200-3p	XM_003442256.2	152	-9.46	152	-9.46	23815	24	477	239
miR-200-3p	XM_005467101.1	152	-9.46	152	-9.46	23816	24	477	239
miR-6612-5p	XM_003442144.2	140	-18.82	140	-18.82	23853	22	886	777
miR-6612-5p	XM_003453922.2	141	-18.73	141	-18.73	23975	22	1050	68
miR-6612-5p	XM_005468143.1	140	-14.28	140	-14.28	24023	22	1893	592
miR-6612-5p	XM_005451144.1	303	-38.29	154	-20.51	24046	22	1673	1052 1016
miR-6612-5p	XM_005475989.1	141	-14.44	141	-14.44	24112	22	755	447
miR-6612-5p	XM_005475990.1	141	-14.44	141	-14.44	24113	22	755	447
miR-6612-5p	XM_005459755.1	145	-18.41	145	-18.41	24131	22	2708	1490
miR-6612-5p	XM_003455239.2	145	-18.41	145	-18.41	24132	22	2708	1490
miR-6612-5p	XM_003460266.2	141	-19.57	141	-19.57	24141	22	962	471
miR-6612-5p	XM_003451987.2	140	-16.9	140	-16.9	24175	22	1236	750
miR-6612-5p	XM_005466007.1	150	-20.93	150	-20.93	24183	22	492	412
miR-6612-5p	XM_003454098.2	163	-26.95	163	-26.95	24222	22	1868	1397
miR-6612-5p	XM_003445166.2	140	-19.52	140	-19.52	24238	22	1017	421
miR-6612-5p	XM_003443679.2	141	-14.2	141	-14.2	24327	22	706	528
miR-6612-5p	XM_003446489.2	140	-14.21	140	-14.21	24360	22	296	7
miR-6612-5p	XM_005478778.1	162	-22.15	162	-22.15	24376	22	783	1
miR-6612-5p	XM_005478779.1	162	-22.15	162	-22.15	24377	22	783	1
miR-6612-5p	XM_005478780.1	162	-22.15	162	-22.15	24378	22	783	1
miR-6612-5p	XM_005478781.1	162	-22.15	162	-22.15	24379	22	783	1
miR-6612-5p	XM_005478782.1	162	-22.15	162	-22.15	24380	22	783	1
miR-6612-5p	XM_005478783.1	162	-22.15	162	-22.15	24381	22	783	1
miR-6612-5p	XM_005464238.1	140	-16.68	140	-16.68	24406	22	870	681
miR-6612-5p	XM_003447005.2	159	-26.12	159	-26.12	24409	22	1965	1228
miR-6612-5p	XM_003456880.2	142	-16.81	142	-16.81	24427	22	2358	1052
miR-6612-5p	XM_005456433.1	141	-17.19	141	-17.19	24434	22	1272	822
miR-6612-5p	XM_005462404.1	154	-20.97	154	-20.97	24443	22	1031	883
miR-6612-5p	XM_005463962.1	147	-21.42	147	-21.42	24465	22	1205	696
miR-6612-5p	XM_003459431.2	140	-14.71	140	-14.71	24467	22	2269	153
miR-6612-5p	XM_005469310.1	158	-19.65	158	-19.65	24515	22	1361	1313
miR-6612-5p	XM_005462602.1	141	-15.82	141	-15.82	24518	22	167	1
miR-6612-5p	XM_005466985.1	294	-34.69	154	-20.41	24573	22	547	504 213
miR-6612-5p	XM_003439735.2	141	-17.71	141	-17.71	24655	22	554	377
miR-6612-5p	XM_003438962.2	148	-22.22	148	-22.22	24656	22	5361	1254
miR-6612-5p	XM_005448621.1	148	-22.22	148	-22.22	24657	22	5361	1254
miR-6612-5p	XM_003438963.2	148	-22.22	148	-22.22	24658	22	5361	1254
miR-6612-5p	XM_005449549.1	141	-14.38	141	-14.38	24780	22	664	1
miR-6612-5p	XM_005470410.1	161	-27.21	161	-27.21	24788	22	301	217
miR-6612-5p	XM_005471818.1	142	-15.31	142	-15.31	24820	22	417	285
miR-6612-5p	XM_005464346.1	141	-14.28	141	-14.28	24851	22	1426	636
miR-6612-5p	XM_005458419.1	151	-19.71	151	-19.71	24906	22	300	28
miR-6612-5p	XM_005458420.1	151	-19.71	151	-19.71	24907	22	300	28
miR-8915	XM_005454490.1	152	-16.23	152	-16.23	24967	24	8015	5166
miR-8915	XM_005454489.1	152	-16.23	152	-16.23	24968	24	8018	5166
miR-8915	XM_005454492.1	152	-16.23	152	-16.23	24969	24	8018	5166
miR-8915	XM_005454491.1	152	-16.23	152	-16.23	24970	24	7883	5031
miR-8915	XM_003452824.2	153	-20.9	153	-20.9	25056	24	243	1
miR-8915	XM_003457733.2	153	-17.71	153	-17.71	25060	24	644	529
miR-8915	XM_005455874.1	161	-23.22	161	-23.22	25068	24	1108	266
miR-8915	XM_005461777.1	141	-15.06	141	-15.06	25070	24	656	373
miR-8915	XM_005468143.1	145	-15.05	145	-15.05	25107	24	1893	1653
miR-8915	XM_003459499.2	158	-26.17	158	-26.17	25129	24	1133	406
miR-8915	XM_005468766.1	162	-20.56	162	-20.56	25155	24	29	1
miR-8915	XM_005468767.1	162	-20.56	162	-20.56	25156	24	35	1
miR-8915	XM_005477017.1	141	-17.44	141	-17.44	25174	24	1639	1379
miR-8915	XM_005477018.1	141	-17.44	141	-17.44	25175	24	1639	1379
miR-8915	XM_005459755.1	156	-19.7	156	-19.7	25215	24	2708	983
miR-8915	XM_003455239.2	156	-19.7	156	-19.7	25216	24	2708	983
miR-8915	XM_003441987.2	286	-27.55	145	-14.59	25246	24	1687	137 915
miR-8915	XM_005469427.1	317	-46.35	171	-25.22	25279	24	2109	733 714
miR-8915	XM_003456856.2	163	-22.93	163	-22.93	25292	24	330	106
miR-8915	XM_003454098.2	151	-19.26	151	-19.26	25306	24	1868	1696
miR-8915	XM_003445166.2	164	-24.91	164	-24.91	25322	24	1017	184
miR-8915	XM_003440139.2	151	-19.08	151	-19.08	25368	24	233	64
miR-8915	XM_003448357.2	156	-17.64	156	-17.64	25374	24	1776	816
miR-8915	XM_003460086.2	156	-17.98	156	-17.98	25469	24	756	385
miR-8915	XM_003443392.2	164	-22.24	164	-22.24	25501	24	857	121
miR-8915	XM_005469598.1	149	-19.21	149	-19.21	25587	24	435	227
miR-8915	XM_003441251.2	149	-19.21	149	-19.21	25588	24	435	227
miR-8915	XM_005469599.1	149	-19.21	149	-19.21	25589	24	435	227
miR-8915	XM_003447687.2	151	-20.89	151	-20.89	25615	24	1520	478
miR-8915	XM_003457807.2	154	-23.47	154	-23.47	25625	24	569	500
miR-8915	XM_003452269.2	141	-12.38	141	-12.38	25690	24	1103	778
miR-8915	XM_003458568.2	155	-21.91	155	-21.91	25695	24	336	170
miR-8915	XM_003447737.2	156	-21.92	156	-21.92	25712	24	842	204
miR-8915	XM_003446579.2	153	-13.37	153	-13.37	25719	24	3375	366
miR-8915	XM_003438962.2	298	-34.72	155	-21.34	25740	24	5361	3864 4190
miR-8915	XM_005448621.1	298	-34.72	155	-21.34	25741	24	5361	3864 4190
miR-8915	XM_003438963.2	298	-34.72	155	-21.34	25742	24	5361	3864 4190
miR-8915	XM_003438545.2	156	-22.38	156	-22.38	25744	24	1250	410
miR-8915	XM_005465929.1	142	-16.58	142	-16.58	25784	24	325	26
miR-8915	XM_003460058.2	142	-16.58	142	-16.58	25785	24	325	26
miR-8915	XM_005465930.1	142	-16.58	142	-16.58	25786	24	325	26
miR-8915	XM_005471101.1	152	-20.3	152	-20.3	25805	24	857	37
miR-8915	XM_005471102.1	152	-20.3	152	-20.3	25806	24	857	37
miR-8915	XM_003447285.2	146	-16.29	146	-16.29	25842	24	1077	199
miR-8915	XM_005462161.1	163	-25.6	163	-25.6	25862	24	1252	181
miR-8915	XM_003442519.2	141	-14.62	141	-14.62	25870	24	2169	58
miR-8915	XM_003449162.2	140	-14.36	140	-14.36	25882	24	148	64
miR-8915	XM_005454219.1	299	-36.54	152	-18.39	25920	24	2141	806 61
miR-8915	XM_005454691.1	149	-17.88	149	-17.88	25936	24	1931	1106
miR-8915	XM_005468581.1	303	-45.23	159	-24.78	25945	24	3821	1830 523
miR-9277	XM_003457733.2	148	-14.37	148	-14.37	26144	23	644	399
miR-9277	XM_003445053.2	140	-9.77	140	-9.77	26372	23	849	405
miR-9277	XM_005451848.1	140	-9.77	140	-9.77	26373	23	849	405
miR-9277	XM_003445054.2	140	-9.77	140	-9.77	26374	23	849	405
miR-9277	XM_005457303.1	154	-19.34	154	-19.34	26944	23	6269	1408
miR-9277	XM_003452521.2	154	-19.34	154	-19.34	26945	23	6269	1408
miR-9277	XM_005469210.1	154	-16.71	154	-16.71	27073	23	948	542
miR-107-5p	XM_005454490.1	155	-15.49	155	-15.49	27135	23	8015	533
miR-107-5p	XM_005454489.1	155	-15.49	155	-15.49	27136	23	8018	533
miR-107-5p	XM_005454492.1	155	-15.49	155	-15.49	27137	23	8018	533
miR-107-5p	XM_005454491.1	155	-15.49	155	-15.49	27138	23	7883	533
miR-107-5p	XM_005462526.1	140	-14.07	140	-14.07	27180	23	611	460
miR-107-5p	XM_005460166.1	146	-13.86	146	-13.86	27206	23	901	1
miR-107-5p	XM_003447322.2	144	-15.33	144	-15.33	27243	23	1743	917
miR-107-5p	XM_003448182.2	145	-10.73	145	-10.73	27254	23	887	39
miR-107-5p	XM_003455184.2	156	-17.3	156	-17.3	27303	23	541	4
miR-107-5p	XM_003447333.2	144	-10.44	144	-10.44	27317	23	359	105
miR-107-5p	XM_003449795.2	149	-13.33	149	-13.33	27355	23	972	847
miR-107-5p	XM_005475989.1	145	-9.65	145	-9.65	27364	23	755	389
miR-107-5p	XM_005475990.1	145	-9.65	145	-9.65	27365	23	755	389
miR-107-5p	XM_003455415.2	154	-17.4	154	-17.4	27371	23	957	119
miR-107-5p	XM_003449698.2	164	-22	164	-22	27373	23	313	8
miR-107-5p	XM_003456548.2	148	-14.47	148	-14.47	27381	23	276	149
miR-107-5p	XM_003443269.2	152	-14.49	152	-14.49	27394	23	1325	317
miR-107-5p	XM_003439007.2	141	-11.2	141	-11.2	27396	23	1135	716
miR-107-5p	XM_005448749.1	141	-11.2	141	-11.2	27397	23	1135	716
miR-107-5p	XM_005462938.1	149	-13.36	149	-13.36	27442	23	426	33
miR-107-5p	XM_005469427.1	324	-36.33	171	-20.79	27447	23	2109	878 758
miR-107-5p	XM_005450741.1	156	-12.33	156	-12.33	27471	23	1684	695
miR-107-5p	XM_005450742.1	156	-12.33	156	-12.33	27472	23	1684	695
miR-107-5p	XM_003454098.2	153	-17.7	153	-17.7	27474	23	1868	1217
miR-107-5p	XM_003447326.2	148	-14.48	148	-14.48	27506	23	764	297
miR-107-5p	XM_003441551.2	165	-17	165	-17	27509	23	176	107
miR-107-5p	XM_005477649.1	159	-16.09	159	-16.09	27520	23	816	308
miR-107-5p	XM_005461770.1	141	-8.46	141	-8.46	27540	23	743	1
miR-107-5p	XM_005461771.1	141	-8.46	141	-8.46	27541	23	743	1
miR-107-5p	XM_003459055.2	154	-11.65	154	-11.65	27545	23	383	12
miR-107-5p	XM_005461811.1	156	-15.07	156	-15.07	27546	23	314	14
miR-107-5p	XM_003445214.2	162	-17.53	162	-17.53	27552	23	675	132
miR-107-5p	XM_005467436.1	162	-17.53	162	-17.53	27553	23	675	132
miR-107-5p	XM_003443354.2	156	-18.76	156	-18.76	27555	23	754	679
miR-107-5p	XM_005467118.1	145	-9.3	145	-9.3	27564	23	1790	908
miR-107-5p	XM_005462646.1	155	-16.11	155	-16.11	27602	23	430	208
miR-107-5p	XM_005458749.1	150	-12.39	150	-12.39	27618	23	814	379
miR-107-5p	XM_003450049.2	158	-17.71	158	-17.71	27624	23	1103	645
miR-107-5p	XM_005454970.1	158	-17.71	158	-17.71	27625	23	1103	645
miR-107-5p	XM_005459504.1	153	-16.3	153	-16.3	27639	23	1725	146
miR-107-5p	XM_005461914.1	142	-20.68	142	-20.68	27657	23	553	144
miR-107-5p	XM_005468141.1	150	-15.5	150	-15.5	27680	23	1037	772
miR-107-5p	XM_003452044.2	154	-17.8	154	-17.8	27692	23	310	199
miR-107-5p	XM_003455437.2	155	-13.91	155	-13.91	27699	23	862	319
miR-107-5p	XM_005473351.1	441	-48.66	151	-18.58	27736	23	6904	6025 2534 3928
miR-107-5p	XM_003447687.2	153	-18.62	153	-18.62	27783	23	1520	1080
miR-107-5p	XM_003443753.2	153	-13.82	153	-13.82	27792	23	2121	339
miR-107-5p	XM_003439952.2	145	-11.14	145	-11.14	27847	23	287	127
miR-107-5p	XM_005478802.1	145	-11.14	145	-11.14	27848	23	287	127
miR-107-5p	XM_005478803.1	145	-11.14	145	-11.14	27849	23	287	127
miR-107-5p	XM_005461780.1	150	-15.03	150	-15.03	27864	23	738	356
miR-107-5p	XM_005473591.1	145	-8.82	145	-8.82	27871	23	1980	1262
miR-107-5p	XM_003454187.2	145	-8.82	145	-8.82	27872	23	1980	1262
miR-107-5p	XM_005473592.1	145	-8.82	145	-8.82	27873	23	1980	1262
miR-107-5p	XM_003446579.2	470	-46.45	168	-17.94	27887	23	3375	34 2725 3287
miR-107-5p	XM_005459546.1	141	-9.08	141	-9.08	27903	23	193	26
miR-107-5p	XM_005459545.1	141	-9.08	141	-9.08	27904	23	194	26
miR-107-5p	XM_005457881.1	460	-52.71	158	-18.32	27929	23	4717	4257 3876 689
miR-107-5p	XM_003442747.2	156	-14.11	156	-14.11	27935	23	859	178
miR-107-5p	XM_005450232.1	156	-14.11	156	-14.11	27936	23	859	178
miR-107-5p	XM_005450233.1	156	-14.11	156	-14.11	27937	23	859	178
miR-107-5p	XM_003444500.2	152	-13.72	152	-13.72	27942	23	1088	409
miR-107-5p	XM_003445312.2	151	-14.77	151	-14.77	27960	23	2162	633
miR-107-5p	XM_003445311.2	151	-14.77	151	-14.77	27961	23	2162	633
miR-107-5p	XM_005459133.1	145	-9.71	145	-9.71	27971	23	1234	468
miR-107-5p	XM_005454971.1	158	-17.71	158	-17.71	28002	23	1233	775
miR-107-5p	XM_003458319.2	307	-29.41	162	-19.59	28009	23	1863	453 1263
miR-107-5p	XM_005456107.1	145	-16.63	145	-16.63	28024	23	1253	738
miR-107-5p	XM_005457303.1	307	-30.27	154	-18.18	28028	23	6269	6113 1886
miR-107-5p	XM_003452521.2	307	-30.27	154	-18.18	28029	23	6269	6113 1886
miR-107-5p	XM_005475014.1	146	-14.51	146	-14.51	28160	23	1613	1283
miR-107-5p	XM_005475015.1	146	-14.51	146	-14.51	28161	23	1613	1283
miR-18b-3p	XM_003460282.2	151	-16.74	151	-16.74	28277	21	927	453
miR-18b-3p	XM_005466324.1	151	-16.74	151	-16.74	28278	21	927	453
miR-18b-3p	XM_003448181.2	155	-22.14	155	-22.14	28418	21	1996	12
miR-18b-3p	XM_003451818.2	160	-19.74	160	-19.74	28456	21	886	555
miR-18b-3p	XM_005459755.1	153	-21.37	153	-21.37	28467	21	2708	2203
miR-18b-3p	XM_003455239.2	153	-21.37	153	-21.37	28468	21	2708	2203
miR-18b-3p	XM_003448647.2	146	-17.19	146	-17.19	28502	21	752	684
miR-18b-3p	XM_005464436.1	157	-21.09	157	-21.09	28513	21	785	474
miR-18b-3p	XM_003454098.2	148	-19.19	148	-19.19	28558	21	1868	1389
miR-18b-3p	XM_003441234.2	142	-13.37	142	-13.37	28619	21	943	185
miR-18b-3p	XM_005478009.1	146	-17.55	146	-17.55	28644	21	1924	195
miR-18b-3p	XM_005476053.1	152	-17.73	152	-17.73	28754	21	1090	195
miR-18b-3p	XM_003438016.2	152	-17.73	152	-17.73	28755	21	1090	195
miR-18b-3p	XM_003456880.2	145	-16.36	145	-16.36	28763	21	2358	1110
miR-18b-3p	XM_005470837.1	160	-23.41	160	-23.41	28791	21	2358	2265
miR-18b-3p	XM_003440387.2	160	-23.41	160	-23.41	28792	21	2358	2265
miR-18b-3p	XM_005470838.1	160	-23.41	160	-23.41	28793	21	2358	2265
miR-18b-3p	XM_005470839.1	160	-23.41	160	-23.41	28794	21	2358	2265
miR-18b-3p	XM_005456168.1	157	-22.11	157	-22.11	28797	21	1032	460
miR-18b-3p	XM_005473351.1	289	-32.49	149	-16.93	28820	21	6904	1334 6779
miR-18b-3p	XM_005450409.1	140	-13.02	140	-13.02	28879	21	509	1
miR-18b-3p	XM_005473591.1	159	-17.65	159	-17.65	28955	21	1980	494
miR-18b-3p	XM_003454187.2	159	-17.65	159	-17.65	28956	21	1980	494
miR-18b-3p	XM_005473592.1	159	-17.65	159	-17.65	28957	21	1980	494
miR-18b-3p	XM_003446579.2	156	-20.19	156	-20.19	28971	21	3375	606
miR-18b-3p	XM_003449300.2	140	-14.14	140	-14.14	29000	21	1249	85
miR-18b-3p	XM_005454331.1	140	-14.14	140	-14.14	29001	21	1249	85
miR-18b-3p	XM_005457881.1	443	-53.93	159	-21.64	29013	21	4717	2304 4505 2562
miR-18b-3p	XM_003454061.2	144	-15.96	144	-15.96	29063	21	762	14
miR-18b-3p	XM_005457303.1	160	-21.24	160	-21.24	29112	21	6269	1366
miR-18b-3p	XM_003452521.2	160	-21.24	160	-21.24	29113	21	6269	1366
miR-18b-3p	XM_005449629.1	144	-16.26	144	-16.26	29139	21	181	24
miR-18b-3p	XM_005449630.1	144	-16.26	144	-16.26	29140	21	181	24
miR-18b-3p	XM_005449631.1	144	-16.26	144	-16.26	29141	21	181	24
miR-18b-3p	XM_005468581.1	140	-13.52	140	-13.52	29197	21	3821	1847
miR-18b-3p	XM_003443652.2	147	-19.29	147	-19.29	29231	21	2270	2008
miR-3591-5p	XM_003457243.2	146	-9.5	146	-9.5	29269	23	224	12
miR-3591-5p	XM_003458785.2	153	-18.07	153	-18.07	29302	23	500	305
miR-3591-5p	XM_003449697.2	159	-11.41	159	-11.41	29312	23	1014	463
miR-3591-5p	XM_003453853.2	158	-14.32	158	-14.32	29319	23	1070	648
miR-3591-5p	XM_005469201.1	143	-10.43	143	-10.43	29326	23	1048	311
miR-3591-5p	XM_003447673.2	156	-11.38	156	-11.38	29335	23	557	276
miR-3591-5p	XM_005460166.1	148	-8.99	148	-8.99	29374	23	901	623
miR-3591-5p	XM_005469804.1	159	-11.41	159	-11.41	29454	23	1657	1106
miR-3591-5p	XM_003456781.2	143	-12.48	143	-12.48	29470	23	1421	1056
miR-3591-5p	XM_005478913.1	147	-12	147	-12	29531	23	972	749
miR-3591-5p	XM_003440141.2	159	-18.32	159	-18.32	29536	23	506	253
miR-3591-5p	XM_003439223.2	146	-12.33	146	-12.33	29538	23	490	360
miR-3591-5p	XM_005464436.1	151	-14.79	151	-14.79	29597	23	785	248
miR-3591-5p	XM_003453525.2	145	-11.76	145	-11.76	29598	23	855	615
miR-3591-5p	XM_003442098.2	153	-12.08	153	-12.08	29613	23	287	183
miR-3591-5p	XM_005469200.1	140	-15.64	140	-15.64	29616	23	2425	994
miR-3591-5p	XM_003442641.2	147	-11.46	147	-11.46	29620	23	386	5
miR-3591-5p	XM_003451142.2	152	-13.92	152	-13.92	29637	23	1235	209
miR-3591-5p	XM_003446064.2	146	-12.74	146	-12.74	29638	23	204	2
miR-3591-5p	XM_003445166.2	158	-12.46	158	-12.46	29658	23	1017	436
miR-3591-5p	XM_005467118.1	155	-16.48	155	-16.48	29732	23	1790	716
miR-3591-5p	XM_003453457.2	142	-9.41	142	-9.41	29790	23	428	271
miR-3591-5p	XM_003450049.2	159	-15.3	159	-15.3	29792	23	1103	144
miR-3591-5p	XM_005454970.1	159	-15.3	159	-15.3	29793	23	1103	144
miR-3591-5p	XM_003450322.2	140	-9.99	140	-9.99	29795	23	522	188
miR-3591-5p	XM_003447005.2	451	-45.2	160	-20.81	29829	23	1965	1309 173 1138
miR-3591-5p	XM_003443392.2	142	-11.2	142	-11.2	29837	23	857	803
miR-3591-5p	XM_005467657.1	145	-14.67	145	-14.67	29850	23	1243	1041
miR-3591-5p	XM_005467658.1	145	-14.67	145	-14.67	29851	23	1243	1041
miR-3591-5p	XM_005467659.1	145	-14.67	145	-14.67	29852	23	1243	1041
miR-3591-5p	XM_003445856.2	166	-19.43	166	-19.43	29893	23	3041	3000
miR-3591-5p	XM_005473351.1	154	-13.27	154	-13.27	29904	23	6904	3749
miR-3591-5p	XM_005452711.1	148	-15.64	148	-15.64	29905	23	601	202
miR-3591-5p	XM_005452712.1	148	-15.64	148	-15.64	29906	23	601	202
miR-3591-5p	XM_005452713.1	148	-15.64	148	-15.64	29907	23	601	202
miR-3591-5p	XM_005452714.1	148	-15.64	148	-15.64	29908	23	601	202
miR-3591-5p	XM_005451064.1	286	-17.21	146	-8.64	29926	23	219	22 1
miR-3591-5p	XM_003441847.2	153	-14.23	153	-14.23	29928	23	795	588
miR-3591-5p	XM_003442872.2	157	-16.97	157	-16.97	30021	23	1762	576
miR-3591-5p	XM_003446579.2	305	-19.53	153	-10.2	30055	23	3375	1157 3347
miR-3591-5p	XM_003438962.2	298	-27.86	149	-14.74	30076	23	5361	2409 4443
miR-3591-5p	XM_005448621.1	298	-27.86	149	-14.74	30077	23	5361	2409 4443
miR-3591-5p	XM_003438963.2	298	-27.86	149	-14.74	30078	23	5361	2409 4443
miR-3591-5p	XM_003438545.2	140	-12.99	140	-12.99	30080	23	1250	622
miR-3591-5p	XM_005472954.1	140	-9.98	140	-9.98	30091	23	614	174
miR-3591-5p	XM_005457881.1	155	-15.57	155	-15.57	30097	23	4717	4591
miR-3591-5p	XM_003444500.2	165	-17.82	165	-17.82	30110	23	1088	1064
miR-3591-5p	XM_005465929.1	147	-12.58	147	-12.58	30120	23	325	52
miR-3591-5p	XM_003460058.2	147	-12.58	147	-12.58	30121	23	325	52
miR-3591-5p	XM_005465930.1	147	-12.58	147	-12.58	30122	23	325	52
miR-3591-5p	XM_005469202.1	143	-10.43	143	-10.43	30126	23	2312	1575
miR-3591-5p	XM_003442412.2	140	-15.64	140	-15.64	30127	23	3722	2291
miR-3591-5p	XM_005456928.1	145	-12.32	145	-12.32	30140	23	1751	1495
miR-3591-5p	XM_003454061.2	148	-14.26	148	-14.26	30147	23	762	27
miR-3591-5p	XM_005460598.1	160	-20.21	160	-20.21	30150	23	791	494
miR-3591-5p	XM_005454279.1	161	-14.74	161	-14.74	30153	23	90	1
miR-3591-5p	XM_003439167.2	140	-14	140	-14	30156	23	1063	317
miR-3591-5p	XM_005449066.1	140	-14	140	-14	30157	23	1063	317
miR-3591-5p	XM_003453570.2	159	-21.58	159	-21.58	30168	23	1749	471
miR-3591-5p	XM_005454971.1	159	-15.3	159	-15.3	30170	23	1233	274
miR-3591-5p	XM_005476748.1	145	-16.21	145	-16.21	30179	23	463	269
miR-3591-5p	XM_003445291.2	148	-13.11	148	-13.11	30184	23	456	112
miR-3591-5p	XM_005456107.1	152	-11.82	152	-11.82	30192	23	1253	1000
miR-3591-5p	XM_005463509.1	145	-14.55	145	-14.55	30205	23	1097	542
miR-3591-5p	XM_003442519.2	149	-9.75	149	-9.75	30206	23	2169	1431
miR-3591-5p	XM_005460617.1	158	-16.14	158	-16.14	30212	23	269	233
miR-3591-5p	XM_003455859.2	158	-16.14	158	-16.14	30213	23	269	233
miR-3591-5p	XM_005476439.1	143	-10.73	143	-10.73	30245	23	1043	662
miR-3591-5p	XM_005476440.1	143	-10.73	143	-10.73	30246	23	1043	662
miR-3591-5p	XM_005460322.1	162	-18.14	162	-18.14	30275	23	454	123
miR-3591-5p	XM_005460323.1	162	-18.14	162	-18.14	30276	23	454	123
miR-3591-5p	XM_005460324.1	162	-18.14	162	-18.14	30277	23	454	123
miR-3591-5p	XM_003455624.2	162	-18.14	162	-18.14	30278	23	454	123
miR-3591-5p	XM_005468581.1	159	-15.91	159	-15.91	30281	23	3821	782
miR-3591-5p	XM_005451395.1	150	-12.6	150	-12.6	30296	23	1676	304
miR-3591-5p	XM_005479210.1	142	-8.64	142	-8.64	30323	23	450	1
miR-4185-3p	XM_003460369.2	160	-19.21	160	-19.21	30366	19	525	96
miR-4185-3p	XM_003454969.2	140	-6.47	140	-6.47	30384	19	189	154
miR-4185-3p	XM_003442108.2	146	-10.73	146	-10.73	30405	19	318	281
miR-4185-3p	XM_005474392.1	157	-10.01	157	-10.01	30418	19	574	334
miR-4185-3p	XM_003447073.2	146	-8.44	146	-8.44	30437	19	650	49
miR-4185-3p	XM_003440711.2	149	-7.9	149	-7.9	30516	19	1210	623
miR-4185-3p	XM_005468143.1	142	-8.76	142	-8.76	30527	19	1893	188
miR-4185-3p	XM_003452455.2	150	-10.68	150	-10.68	30534	19	155	124
miR-4185-3p	XM_005451144.1	292	-17.4	149	-9.2	30550	19	1673	580 165
miR-4185-3p	XM_005456634.1	142	-5.37	142	-5.37	30553	19	1615	921
miR-4185-3p	XM_003455184.2	152	-8.22	152	-8.22	30555	19	541	382
miR-4185-3p	XM_005477945.1	150	-7.43	150	-7.43	30559	19	416	103
miR-4185-3p	XM_003456959.2	150	-7.43	150	-7.43	30560	19	416	103
miR-4185-3p	XM_005453114.1	140	-7.42	140	-7.42	30565	19	447	255
miR-4185-3p	XM_005448066.1	140	-6.37	140	-6.37	30566	19	384	314
miR-4185-3p	XM_005448067.1	140	-6.37	140	-6.37	30567	19	384	314
miR-4185-3p	XM_003457411.1	147	-7.12	147	-7.12	30588	19	467	442
miR-4185-3p	XM_003448200.2	151	-8.93	151	-8.93	30603	19	712	416
miR-4185-3p	XM_005478015.1	151	-8.93	151	-8.93	30604	19	712	416
miR-4185-3p	XM_005478016.1	151	-8.93	151	-8.93	30605	19	712	416
miR-4185-3p	XM_005478913.1	154	-11.44	154	-11.44	30615	19	972	776
miR-4185-3p	XM_003454248.2	146	-9.56	146	-9.56	30634	19	179	56
miR-4185-3p	XM_003459925.2	142	-7.11	142	-7.11	30639	19	270	237
miR-4185-3p	XM_005465752.1	142	-7.11	142	-7.11	30640	19	270	237
miR-4185-3p	XM_003459928.2	142	-7.11	142	-7.11	30641	19	270	237
miR-4185-3p	XM_003459926.2	142	-7.11	142	-7.11	30642	19	270	237
miR-4185-3p	XM_003460266.2	290	-16.97	145	-11.54	30645	19	962	225 831
miR-4185-3p	XM_003439007.2	156	-7.9	156	-7.9	30648	19	1135	324
miR-4185-3p	XM_005448749.1	156	-7.9	156	-7.9	30649	19	1135	324
miR-4185-3p	XM_003455261.2	141	-7.47	141	-7.47	30661	19	538	361
miR-4185-3p	XM_005459781.1	141	-7.47	141	-7.47	30662	19	538	361
miR-4185-3p	XM_005455034.1	143	-6.29	143	-6.29	30677	19	1084	176
miR-4185-3p	XM_005466304.1	149	-17.25	149	-17.25	30739	19	445	357
miR-4185-3p	XM_005450971.1	140	-6.37	140	-6.37	30744	19	545	1
miR-4185-3p	XM_005450972.1	140	-6.37	140	-6.37	30745	19	545	1
miR-4185-3p	XM_003441813.2	140	-6.42	140	-6.42	30782	19	948	812
miR-4185-3p	XM_003438744.2	140	-5.76	140	-5.76	30789	19	652	263
miR-4185-3p	XM_003458291.2	140	-5.98	140	-5.98	30799	19	1375	811
miR-4185-3p	XM_005470236.1	140	-5.98	140	-5.98	30800	19	1375	811
miR-4185-3p	XM_005470237.1	140	-5.98	140	-5.98	30801	19	1375	811
miR-4185-3p	XM_003445214.2	141	-5.37	141	-5.37	30804	19	675	640
miR-4185-3p	XM_005467436.1	141	-5.37	141	-5.37	30805	19	675	640
miR-4185-3p	XM_005460451.1	152	-10.66	152	-10.66	30814	19	368	101
miR-4185-3p	XM_003437936.2	151	-11.94	151	-11.94	30834	19	862	820
miR-4185-3p	XM_005478164.1	142	-8.58	142	-8.58	30853	19	2632	73
miR-4185-3p	XM_005477338.1	153	-7.6	153	-7.6	30865	19	1335	725
miR-4185-3p	XM_003452953.2	147	-11.82	147	-11.82	30866	19	1078	762
miR-4185-3p	XM_005462266.1	149	-6.9	149	-6.9	30867	19	1418	677
miR-4185-3p	XM_003453776.2	149	-7.24	149	-7.24	30886	19	192	155
miR-4185-3p	XM_005465055.1	290	-16.45	148	-8.43	30897	19	206	165 182
miR-4185-3p	XM_005465056.1	290	-16.45	148	-8.43	30898	19	206	165 182
miR-4185-3p	XM_003459480.2	290	-16.45	148	-8.43	30899	19	206	165 182
miR-4185-3p	XM_005462414.1	143	-8.74	143	-8.74	30904	19	797	689
miR-4185-3p	XM_005462415.1	143	-8.74	143	-8.74	30905	19	797	689
miR-4185-3p	XM_005461914.1	147	-11.54	147	-11.54	30909	19	553	516
miR-4185-3p	XM_005464238.1	150	-10.09	150	-10.09	30910	19	870	851
miR-4185-3p	XM_003447005.2	151	-14.17	151	-14.17	30913	19	1965	474
miR-4185-3p	XM_003438141.2	309	-25.76	161	-14.67	30914	19	1165	746 218
miR-4185-3p	XM_005454948.1	293	-21.72	150	-14.84	30924	19	995	6 934
miR-4185-3p	XM_005463553.1	145	-6.61	145	-6.61	30956	19	1103	169
miR-4185-3p	XM_005470837.1	148	-8.79	148	-8.79	30959	19	2358	1253
miR-4185-3p	XM_003440387.2	148	-8.79	148	-8.79	30960	19	2358	1253
miR-4185-3p	XM_005470838.1	148	-8.79	148	-8.79	30961	19	2358	1253
miR-4185-3p	XM_005470839.1	148	-8.79	148	-8.79	30962	19	2358	1253
miR-4185-3p	XM_003459431.2	148	-15.6	148	-15.6	30971	19	2269	518
miR-4185-3p	XM_005460290.1	145	-8.49	145	-8.49	30982	19	1066	578
miR-4185-3p	XM_005460291.1	145	-8.49	145	-8.49	30983	19	1066	578
miR-4185-3p	XM_005473351.1	302	-23.63	152	-12.19	30988	19	6904	6866 3626
miR-4185-3p	XM_005451396.1	147	-8.46	147	-8.46	30998	19	792	417
miR-4185-3p	XM_005458530.1	159	-15.82	159	-15.82	31004	19	2964	290
miR-4185-3p	XM_003441847.2	141	-10.04	141	-10.04	31012	19	795	731
miR-4185-3p	XM_003445853.2	159	-17.16	159	-17.16	31041	19	791	406
miR-4185-3p	XM_005467954.1	159	-17.16	159	-17.16	31042	19	791	406
miR-4185-3p	XM_005451819.1	150	-10.51	150	-10.51	31058	19	778	589
miR-4185-3p	XM_003445108.2	150	-10.51	150	-10.51	31059	19	778	589
miR-4185-3p	XM_003438969.2	143	-6.26	143	-6.26	31087	19	937	169
miR-4185-3p	XM_005448389.1	143	-6.26	143	-6.26	31088	19	937	169
miR-4185-3p	XM_003441364.2	148	-8.1	148	-8.1	31092	19	932	531
miR-4185-3p	XM_003445672.2	147	-10.75	147	-10.75	31119	19	53	31
miR-4185-3p	XM_005473591.1	155	-14.15	155	-14.15	31123	19	1980	1324
miR-4185-3p	XM_003454187.2	155	-14.15	155	-14.15	31124	19	1980	1324
miR-4185-3p	XM_005473592.1	155	-14.15	155	-14.15	31125	19	1980	1324
miR-4185-3p	XM_003453211.2	154	-14.67	154	-14.67	31158	19	1224	608
miR-4185-3p	XM_005464099.1	147	-7.22	147	-7.22	31163	19	87	42
miR-4185-3p	XM_003460317.2	152	-7.94	152	-7.94	31170	19	934	325
miR-4185-3p	XM_005465972.1	141	-7.51	141	-7.51	31208	19	74	13
miR-4185-3p	XM_005474843.1	155	-16.23	155	-16.23	31216	19	271	132
miR-4185-3p	XM_003456850.2	143	-6.53	143	-6.53	31217	19	770	331
miR-4185-3p	XM_003456851.2	143	-6.53	143	-6.53	31218	19	770	331
miR-4185-3p	XM_003458335.2	145	-9.72	145	-9.72	31220	19	233	134
miR-4185-3p	XM_005456928.1	156	-13.76	156	-13.76	31224	19	1751	1294
miR-4185-3p	XM_003442518.2	146	-13.45	146	-13.45	31227	19	385	79
miR-4185-3p	XM_003456357.2	151	-8.87	151	-8.87	31256	19	602	438
miR-4185-3p	XM_003456356.2	151	-8.87	151	-8.87	31257	19	602	438
miR-4185-3p	XM_005461101.1	142	-5.76	142	-5.76	31258	19	133	105
miR-4185-3p	XM_005461102.1	142	-5.76	142	-5.76	31259	19	133	105
miR-4185-3p	XM_003439375.2	142	-5.76	142	-5.76	31260	19	137	106
miR-4185-3p	XM_003449993.2	151	-10.61	151	-10.61	31266	19	910	518
miR-4185-3p	XM_005454778.1	151	-10.61	151	-10.61	31267	19	910	518
miR-4185-3p	XM_003458691.2	149	-6.71	149	-6.71	31279	19	1657	1239
miR-4185-3p	XM_005475913.1	144	-7.39	144	-7.39	31301	19	729	376
miR-4185-3p	XM_003438145.2	163	-15.43	163	-15.43	31341	19	965	886
miR-4185-3p	XM_005476294.1	163	-15.43	163	-15.43	31342	19	965	886
miR-4185-3p	XM_005476295.1	163	-15.43	163	-15.43	31343	19	965	886
miR-4185-3p	XM_005468581.1	151	-7.98	151	-7.98	31365	19	3821	316
miR-4185-3p	XM_003457368.2	157	-10.5	157	-10.5	31371	19	195	161
miR-4185-3p	XM_005462139.1	157	-10.5	157	-10.5	31372	19	195	161
miR-4185-3p	XM_003439314.2	145	-8.46	145	-8.46	31377	19	252	155
miR-4185-3p	XM_003439188.2	145	-6.97	145	-6.97	31378	19	202	169
miR-4185-3p	XM_005464121.1	311	-23.26	157	-13.86	31389	19	374	231 158
miR-4185-3p	XM_005451627.1	145	-6.23	145	-6.23	31390	19	640	134
miR-4185-3p	XM_005451628.1	145	-6.23	145	-6.23	31391	19	640	134
miR-4185-3p	XM_005451629.1	145	-6.23	145	-6.23	31392	19	640	134
miR-4185-3p	XM_003442256.2	156	-8.94	156	-8.94	31403	19	477	446
miR-4185-3p	XM_005467101.1	156	-8.94	156	-8.94	31404	19	477	446
miR-4185-3p	XM_005469210.1	150	-9.59	150	-9.59	31409	19	948	223
miR-4185-3p	XM_005459531.1	155	-12.34	155	-12.34	31417	19	389	35
miR-4185-3p	XM_003443615.2	142	-9.68	142	-9.68	31422	19	424	231
miR-4185-3p	XM_003444717.2	147	-6.23	147	-6.23	31427	19	156	109
miR-4185-3p	XM_005457788.1	145	-7.08	145	-7.08	31430	19	2304	1559
miR-4185-3p	XM_005457787.1	145	-7.08	145	-7.08	31431	19	2254	1509
miR-4185-3p	XM_005464134.1	290	-15.71	145	-8.2	31434	19	1054	154 362
miR-2187-5p	XM_005456674.1	155	-12.33	155	-12.33	31443	22	303	116
miR-2187-5p	XM_005467550.1	146	-8.24	146	-8.24	31477	22	1116	735
miR-2187-5p	XM_005447570.1	144	-8.66	144	-8.66	31490	22	1486	756
miR-2187-5p	XM_003437575.2	144	-8.66	144	-8.66	31491	22	1486	756
miR-2187-5p	XM_005447571.1	144	-8.66	144	-8.66	31492	22	1486	756
miR-2187-5p	XM_005447572.1	144	-8.66	144	-8.66	31493	22	1487	756
miR-2187-5p	XM_005465986.1	144	-5.72	144	-5.72	31535	22	637	213
miR-2187-5p	XM_005465987.1	144	-5.72	144	-5.72	31536	22	637	213
miR-2187-5p	XM_005465988.1	144	-5.72	144	-5.72	31537	22	637	213
miR-2187-5p	XM_005460166.1	306	-19.32	158	-11.96	31542	22	901	510 749
miR-2187-5p	XM_005453137.1	148	-8.22	148	-8.22	31580	22	423	357
miR-2187-5p	XM_005453138.1	148	-8.22	148	-8.22	31581	22	427	357
miR-2187-5p	XM_005462351.1	162	-16.13	162	-16.13	31582	22	355	271
miR-2187-5p	XM_003448182.2	146	-7.8	146	-7.8	31590	22	887	512
miR-2187-5p	XM_005468135.1	147	-7.2	147	-7.2	31654	22	156	127
miR-2187-5p	XM_005468136.1	147	-7.2	147	-7.2	31655	22	156	127
miR-2187-5p	XM_005468137.1	147	-7.2	147	-7.2	31656	22	156	127
miR-2187-5p	XM_005468138.1	147	-7.2	147	-7.2	31657	22	156	127
miR-2187-5p	XM_005468139.1	147	-7.2	147	-7.2	31658	22	156	127
miR-2187-5p	XM_003449795.2	153	-8.81	153	-8.81	31691	22	972	669
miR-2187-5p	XM_003439007.2	300	-19.76	156	-11.27	31732	22	1135	247 552
miR-2187-5p	XM_005448749.1	300	-19.76	156	-11.27	31733	22	1135	247 552
miR-2187-5p	NM_001279489.1	158	-6.79	158	-6.79	31748	22	830	435
miR-2187-5p	XM_003448647.2	149	-9.03	149	-9.03	31754	22	752	605
miR-2187-5p	XM_005455034.1	159	-12.44	159	-12.44	31761	22	1084	8
miR-2187-5p	XM_003442328.2	157	-11.12	157	-11.12	31769	22	705	520
miR-2187-5p	XM_005468568.1	159	-14.34	159	-14.34	31789	22	288	247
miR-2187-5p	XM_003441234.2	142	-12.32	142	-12.32	31871	22	943	32
miR-2187-5p	XM_003450715.2	141	-10.05	141	-10.05	31907	22	1383	1081
miR-2187-5p	XM_005478164.1	156	-9.17	156	-9.17	31937	22	2632	1313
miR-2187-5p	XM_005477338.1	146	-7.95	146	-7.95	31949	22	1335	332
miR-2187-5p	XM_003446887.2	141	-6.23	141	-6.23	31952	22	717	96
miR-2187-5p	XM_005456433.1	155	-11.56	155	-11.56	32022	22	1272	442
miR-2187-5p	XM_005470837.1	302	-18.44	153	-10.64	32043	22	2358	555 2135
miR-2187-5p	XM_003440387.2	302	-18.44	153	-10.64	32044	22	2358	555 2135
miR-2187-5p	XM_005470838.1	302	-18.44	153	-10.64	32045	22	2358	555 2135
miR-2187-5p	XM_005470839.1	302	-18.44	153	-10.64	32046	22	2358	555 2135
miR-2187-5p	XM_005476750.1	141	-10.13	141	-10.13	32051	22	2551	882
miR-2187-5p	XM_005476752.1	141	-10.13	141	-10.13	32052	22	2551	882
miR-2187-5p	XM_003445856.2	148	-9	148	-9	32061	22	3041	1102
miR-2187-5p	XM_005451396.1	164	-10.91	164	-10.91	32082	22	792	519
miR-2187-5p	XM_003441648.2	144	-6.88	144	-6.88	32104	22	1141	837
miR-2187-5p	XM_005454180.1	305	-20.8	159	-12.86	32130	22	2537	486 864
miR-2187-5p	XM_003448546.2	155	-11.33	155	-11.33	32170	22	1014	264
miR-2187-5p	XM_003446543.2	151	-8.02	151	-8.02	32192	22	429	344
miR-2187-5p	XM_005456366.1	153	-13.04	153	-13.04	32224	22	1472	862
miR-2187-5p	XM_003451799.2	153	-13.04	153	-13.04	32225	22	1502	892
miR-2187-5p	XM_003451054.2	152	-11.44	152	-11.44	32250	22	891	348
miR-2187-5p	XM_003451053.2	152	-11.44	152	-11.44	32251	22	891	348
miR-2187-5p	XM_003454094.2	155	-17.91	155	-17.91	32275	22	1449	1319
miR-2187-5p	XM_005454279.1	153	-11.33	153	-11.33	32321	22	90	2
miR-2187-5p	XM_005457303.1	322	-35.5	179	-24.76	32364	22	6269	4109 4985
miR-2187-5p	XM_003452521.2	322	-35.5	179	-24.76	32365	22	6269	4109 4985
miR-2187-5p	XM_005475913.1	143	-6.64	143	-6.64	32385	22	729	86
miR-2187-5p	XM_005476439.1	158	-12.39	158	-12.39	32413	22	1043	322
miR-2187-5p	XM_005476440.1	158	-12.39	158	-12.39	32414	22	1043	322
miR-749	XM_005461828.1	153	-22.37	153	-22.37	32687	19	1609	456
miR-749	XM_003457031.2	153	-22.37	153	-22.37	32688	19	1607	459
miR-749	XM_003440141.2	143	-20.92	143	-20.92	32788	19	506	168
miR-749	XM_003439007.2	143	-17.27	143	-17.27	32816	19	1135	182
miR-749	XM_005448749.1	143	-17.27	143	-17.27	32817	19	1135	182
miR-749	XM_003454098.2	150	-24.79	150	-24.79	32894	19	1868	668
miR-749	XM_003453570.2	145	-19.38	145	-19.38	33420	19	1749	142
miR-749	XM_005457788.1	158	-26.75	158	-26.75	33598	19	2304	534
miR-749	XM_005457787.1	158	-26.75	158	-26.75	33599	19	2254	534
miR-749	XM_005457786.1	158	-26.75	158	-26.75	33600	19	1450	534
miR-34c-5p	XM_005454490.1	160	-26.38	160	-26.38	33639	23	8015	1706
miR-34c-5p	XM_005454489.1	160	-26.38	160	-26.38	33640	23	8018	1706
miR-34c-5p	XM_005454492.1	160	-26.38	160	-26.38	33641	23	8018	1706
miR-34c-5p	XM_005454491.1	160	-26.38	160	-26.38	33642	23	7883	1706
miR-34c-5p	XM_005469428.1	162	-24.86	162	-24.86	33721	23	712	424
miR-34c-5p	XM_003439007.2	144	-15.49	144	-15.49	33900	23	1135	928
miR-34c-5p	XM_005448749.1	144	-15.49	144	-15.49	33901	23	1135	928
miR-34c-5p	XM_003442328.2	158	-19.72	158	-19.72	33937	23	705	352
miR-34c-5p	XM_003444816.1	155	-18.13	155	-18.13	34014	23	277	81
miR-34c-5p	XM_005478170.1	155	-18.13	155	-18.13	34015	23	277	81
miR-34c-5p	XM_005478171.1	155	-18.13	155	-18.13	34016	23	277	81
miR-34c-5p	XM_005463843.1	150	-18.36	150	-18.36	34060	23	316	6
miR-34c-5p	XM_005463844.1	150	-18.36	150	-18.36	34061	23	316	6
miR-34c-5p	XM_005463845.1	150	-18.36	150	-18.36	34062	23	316	6
miR-34c-5p	XM_005463846.1	150	-18.36	150	-18.36	34063	23	316	6
miR-34c-5p	XM_003455685.2	145	-15.12	145	-15.12	34080	23	266	99
miR-34c-5p	XM_005458062.1	151	-21.03	151	-21.03	34084	23	1119	425
miR-34c-5p	XM_005478164.1	296	-33.56	150	-20.03	34105	23	2632	834 1936
miR-34c-5p	XM_003446887.2	151	-17.86	151	-17.86	34120	23	717	199
miR-34c-5p	XM_005454086.1	143	-13.42	143	-13.42	34145	23	2321	1397
miR-34c-5p	XM_005462414.1	156	-16.24	156	-16.24	34156	23	797	190
miR-34c-5p	XM_005462415.1	156	-16.24	156	-16.24	34157	23	797	190
miR-34c-5p	XM_003447005.2	291	-32.6	149	-18.25	34165	23	1965	993 1930
miR-34c-5p	XM_005476053.1	150	-14.07	150	-14.07	34174	23	1090	1049
miR-34c-5p	XM_003438016.2	150	-14.07	150	-14.07	34175	23	1090	1049
miR-34c-5p	XM_003456880.2	150	-16.77	150	-16.77	34183	23	2358	2155
miR-34c-5p	XM_005469310.1	157	-21.22	157	-21.22	34271	23	1361	672
miR-34c-5p	XM_003441648.2	163	-25.98	163	-25.98	34272	23	1141	282
miR-34c-5p	XM_003443753.2	144	-17.28	144	-17.28	34296	23	2121	136
miR-34c-5p	XM_003437794.2	152	-12.91	152	-12.91	34304	23	470	435
miR-34c-5p	XM_003441683.2	154	-15.6	154	-15.6	34326	23	1301	370
miR-34c-5p	XM_003448546.2	154	-21.33	154	-21.33	34338	23	1014	791
miR-34c-5p	XM_003447200.2	162	-18.12	162	-18.12	34369	23	1178	929
miR-34c-5p	XM_005473591.1	167	-22.97	167	-22.97	34375	23	1980	1532
miR-34c-5p	XM_003454187.2	167	-22.97	167	-22.97	34376	23	1980	1532
miR-34c-5p	XM_005473592.1	167	-22.97	167	-22.97	34377	23	1980	1532
miR-34c-5p	XM_003454086.2	147	-20.35	147	-20.35	34388	23	1879	190
miR-34c-5p	XM_005456366.1	154	-23.34	154	-23.34	34392	23	1472	762
miR-34c-5p	XM_003451799.2	154	-23.34	154	-23.34	34393	23	1502	792
miR-34c-5p	XM_003442747.2	157	-22.5	157	-22.5	34439	23	859	3
miR-34c-5p	XM_005450232.1	157	-22.5	157	-22.5	34440	23	859	3
miR-34c-5p	XM_005450233.1	157	-22.5	157	-22.5	34441	23	859	3
miR-34c-5p	XM_003457962.2	150	-21.39	150	-21.39	34442	23	2113	1313
miR-34c-5p	XM_003445312.2	158	-23.6	158	-23.6	34464	23	2162	936
miR-34c-5p	XM_003445311.2	158	-23.6	158	-23.6	34465	23	2162	936
miR-34c-5p	XM_005457303.1	312	-42.06	162	-25.35	34532	23	6269	3706 147
miR-34c-5p	XM_003452521.2	312	-42.06	162	-25.35	34533	23	6269	3706 147
miR-34c-5p	XM_003442519.2	150	-19.86	150	-19.86	34542	23	2169	113
miR-34c-5p	XM_005468581.1	141	-15.47	141	-15.47	34617	23	3821	2243
miR-34c-5p	XM_003455259.2	155	-19.52	155	-19.52	34640	23	1614	71
miR-34c-5p	XM_005471385.1	152	-16.63	152	-16.63	34645	23	227	145
miR-34b	XM_003442144.2	165	-27.17	165	-27.17	34693	23	886	537
miR-34b	XM_005454490.1	322	-42.9	165	-25.9	34723	23	8015	1707 1410
miR-34b	XM_005454489.1	322	-42.9	165	-25.9	34724	23	8018	1707 1410
miR-34b	XM_005454492.1	322	-42.9	165	-25.9	34725	23	8018	1707 1410
miR-34b	XM_005454491.1	322	-42.9	165	-25.9	34726	23	7883	1707 1410
miR-34b	XM_003442108.2	154	-17.46	154	-17.46	34741	23	318	2
miR-34b	XM_005457634.1	140	-10.61	140	-10.61	34871	23	271	1
miR-34b	XM_005477017.1	154	-17.62	154	-17.62	34930	23	1639	933
miR-34b	XM_005477018.1	154	-17.62	154	-17.62	34931	23	1639	933
miR-34b	XM_003449795.2	165	-21.06	165	-21.06	34943	23	972	149
miR-34b	XM_005459755.1	147	-17.4	147	-17.4	34971	23	2708	776
miR-34b	XM_003455239.2	147	-17.4	147	-17.4	34972	23	2708	776
miR-34b	XM_005454085.1	165	-22.45	165	-22.45	35014	23	395	28
miR-34b	XM_003442328.2	154	-17.93	154	-17.93	35021	23	705	353
miR-34b	XM_003459350.2	299	-36.86	153	-19.32	35127	23	1695	885 1076
miR-34b	XM_003448357.2	155	-18.06	155	-18.06	35130	23	1776	299
miR-34b	XM_005458062.1	151	-18.03	151	-18.03	35168	23	1119	1026
miR-34b	XM_005478164.1	155	-15.64	155	-15.64	35189	23	2632	1668
miR-34b	XM_003452953.2	141	-16.79	141	-16.79	35202	23	1078	85
miR-34b	XM_003447005.2	147	-14.65	147	-14.65	35249	23	1965	1931
miR-34b	XM_005454948.1	148	-14.64	148	-14.64	35260	23	995	772
miR-34b	XM_003441106.2	156	-17.96	156	-17.96	35266	23	1352	20
miR-34b	XM_003456880.2	161	-20.45	161	-20.45	35267	23	2358	2154
miR-34b	XM_003449086.2	143	-13.87	143	-13.87	35277	23	358	240
miR-34b	XM_005476750.1	307	-31.86	163	-19.76	35303	23	2551	2295 1
miR-34b	XM_005476752.1	307	-31.86	163	-19.76	35304	23	2551	2295 1
miR-34b	XM_003445856.2	159	-22.25	159	-22.25	35313	23	3041	1467
miR-34b	XM_005458498.1	157	-19.02	157	-19.02	35364	23	607	558
miR-34b	XM_003441683.2	154	-19.66	154	-19.66	35410	23	1301	1007
miR-34b	XM_003448546.2	159	-19.77	159	-19.77	35422	23	1014	792
miR-34b	XM_003454086.2	318	-42.18	160	-22.31	35472	23	1879	191 429
miR-34b	XM_003457596.2	150	-22.17	150	-22.17	35473	23	973	418
miR-34b	XM_005456366.1	311	-36.86	161	-21.99	35476	23	1472	763 447
miR-34b	XM_003451799.2	311	-36.86	161	-21.99	35477	23	1502	793 477
miR-34b	XM_003448948.2	157	-14.06	157	-14.06	35501	23	301	240
miR-34b	XM_003442747.2	159	-25.5	159	-25.5	35523	23	859	4
miR-34b	XM_005450232.1	159	-25.5	159	-25.5	35524	23	859	4
miR-34b	XM_005450233.1	159	-25.5	159	-25.5	35525	23	859	4
miR-34b	XM_003457962.2	155	-20.36	155	-20.36	35526	23	2113	1314
miR-34b	XM_003445312.2	162	-17.51	162	-17.51	35548	23	2162	1949
miR-34b	XM_003445311.2	162	-17.51	162	-17.51	35549	23	2162	1949
miR-34b	XM_005462161.1	144	-15.99	144	-15.99	35618	23	1252	234
miR-34b	XM_003442519.2	155	-20.16	155	-20.16	35626	23	2169	114
miR-34b	XM_005454219.1	149	-17.29	149	-17.29	35676	23	2141	891
miR-34b	XM_005454691.1	153	-17.94	153	-17.94	35692	23	1931	1180
miR-34b	XM_005468581.1	299	-34.09	151	-19.42	35701	23	3821	1333 1233
miR-34b	XM_005468830.1	173	-25.23	173	-25.23	35711	23	2028	1065
miR-34b	XM_005468831.1	173	-25.23	173	-25.23	35712	23	2028	1065
miR-34b	XM_003455259.2	168	-25.73	168	-25.73	35724	23	1614	72
miR-34b-5p	XM_003442144.2	156	-21.73	156	-21.73	35777	22	886	538
miR-34b-5p	XM_005454490.1	316	-41.57	163	-24.91	35807	22	8015	1708 1409
miR-34b-5p	XM_005454489.1	316	-41.57	163	-24.91	35808	22	8018	1708 1409
miR-34b-5p	XM_005454492.1	316	-41.57	163	-24.91	35809	22	8018	1708 1409
miR-34b-5p	XM_005454491.1	316	-41.57	163	-24.91	35810	22	7883	1708 1409
miR-34b-5p	XM_003442108.2	149	-16.85	149	-16.85	35825	22	318	1
miR-34b-5p	XM_005457634.1	140	-11.55	140	-11.55	35955	22	271	1
miR-34b-5p	XM_005477017.1	149	-17.01	149	-17.01	36014	22	1639	937
miR-34b-5p	XM_005477018.1	149	-17.01	149	-17.01	36015	22	1639	937
miR-34b-5p	XM_003449795.2	169	-23.62	169	-23.62	36027	22	972	150
miR-34b-5p	XM_005459755.1	150	-17.21	150	-17.21	36055	22	2708	769
miR-34b-5p	XM_003455239.2	150	-17.21	150	-17.21	36056	22	2708	769
miR-34b-5p	XM_005454085.1	165	-24.13	165	-24.13	36098	22	395	29
miR-34b-5p	XM_003442328.2	155	-19.68	155	-19.68	36105	22	705	355
miR-34b-5p	XM_003459350.2	298	-36.56	152	-18.79	36211	22	1695	886 1077
miR-34b-5p	XM_003448357.2	145	-15.47	145	-15.47	36214	22	1776	300
miR-34b-5p	XM_005458062.1	151	-17.32	151	-17.32	36252	22	1119	1027
miR-34b-5p	XM_005478164.1	155	-16.22	155	-16.22	36273	22	2632	1669
miR-34b-5p	XM_003452953.2	141	-19.35	141	-19.35	36286	22	1078	86
miR-34b-5p	XM_003447005.2	147	-14.65	147	-14.65	36333	22	1965	1932
miR-34b-5p	XM_005454948.1	148	-16.61	148	-16.61	36344	22	995	773
miR-34b-5p	XM_003441106.2	160	-19.87	160	-19.87	36350	22	1352	21
miR-34b-5p	XM_003456880.2	153	-16.29	153	-16.29	36351	22	2358	2155
miR-34b-5p	XM_003449086.2	142	-15.3	142	-15.3	36361	22	358	241
miR-34b-5p	XM_005476750.1	293	-29.54	153	-18.04	36387	22	2551	2296 1
miR-34b-5p	XM_005476752.1	293	-29.54	153	-18.04	36388	22	2551	2296 1
miR-34b-5p	XM_003445856.2	154	-20.2	154	-20.2	36397	22	3041	1464
miR-34b-5p	XM_005458498.1	149	-16.72	149	-16.72	36448	22	607	559
miR-34b-5p	XM_003441683.2	156	-22.08	156	-22.08	36494	22	1301	1008
miR-34b-5p	XM_005462606.1	148	-18.19	148	-18.19	36499	22	200	108
miR-34b-5p	XM_003448546.2	159	-19.36	159	-19.36	36506	22	1014	793
miR-34b-5p	XM_003454086.2	302	-37.84	152	-19.87	36556	22	1879	195 432
miR-34b-5p	XM_003457596.2	154	-24.31	154	-24.31	36557	22	973	419
miR-34b-5p	XM_005456366.1	301	-35.63	159	-21.89	36560	22	1472	764 448
miR-34b-5p	XM_003451799.2	301	-35.63	159	-21.89	36561	22	1502	794 478
miR-34b-5p	XM_003448948.2	161	-19.35	161	-19.35	36585	22	301	241
miR-34b-5p	XM_003442747.2	162	-23.06	162	-23.06	36607	22	859	5
miR-34b-5p	XM_005450232.1	162	-23.06	162	-23.06	36608	22	859	5
miR-34b-5p	XM_005450233.1	162	-23.06	162	-23.06	36609	22	859	5
miR-34b-5p	XM_003457962.2	155	-20.05	155	-20.05	36610	22	2113	1315
miR-34b-5p	XM_003445312.2	154	-15.21	154	-15.21	36632	22	2162	1950
miR-34b-5p	XM_003445311.2	154	-15.21	154	-15.21	36633	22	2162	1950
miR-34b-5p	XM_005462161.1	146	-17.71	146	-17.71	36702	22	1252	235
miR-34b-5p	XM_003442519.2	155	-20.16	155	-20.16	36710	22	2169	115
miR-34b-5p	XM_005454219.1	146	-18.34	146	-18.34	36760	22	2141	892
miR-34b-5p	XM_005454691.1	148	-16.08	148	-16.08	36776	22	1931	1183
miR-34b-5p	XM_005468581.1	304	-39.07	154	-20.96	36785	22	3821	1334 1234
miR-34b-5p	XM_005468830.1	165	-21.53	165	-21.53	36795	22	2028	1066
miR-34b-5p	XM_005468831.1	165	-21.53	165	-21.53	36796	22	2028	1066
miR-34b-5p	XM_003455259.2	160	-20.15	160	-20.15	36808	22	1614	73
miR-449a-5p	XM_005454490.1	153	-22.27	153	-22.27	36891	22	8015	1709
miR-449a-5p	XM_005454489.1	153	-22.27	153	-22.27	36892	22	8018	1709
miR-449a-5p	XM_005454492.1	153	-22.27	153	-22.27	36893	22	8018	1709
miR-449a-5p	XM_005454491.1	153	-22.27	153	-22.27	36894	22	7883	1709
miR-449a-5p	XM_005469428.1	153	-17.26	153	-17.26	36973	22	712	424
miR-449a-5p	XM_003439007.2	143	-14.78	143	-14.78	37152	22	1135	930
miR-449a-5p	XM_005448749.1	143	-14.78	143	-14.78	37153	22	1135	930
miR-449a-5p	XM_003442328.2	159	-19.02	159	-19.02	37189	22	705	355
miR-449a-5p	XM_003444816.1	164	-20.1	164	-20.1	37266	22	277	79
miR-449a-5p	XM_005478170.1	164	-20.1	164	-20.1	37267	22	277	79
miR-449a-5p	XM_005478171.1	164	-20.1	164	-20.1	37268	22	277	79
miR-449a-5p	XM_005463843.1	155	-19.3	155	-19.3	37312	22	316	9
miR-449a-5p	XM_005463844.1	155	-19.3	155	-19.3	37313	22	316	9
miR-449a-5p	XM_005463845.1	155	-19.3	155	-19.3	37314	22	316	9
miR-449a-5p	XM_005463846.1	155	-19.3	155	-19.3	37315	22	316	9
miR-449a-5p	XM_003455685.2	143	-17.7	143	-17.7	37332	22	266	95
miR-449a-5p	XM_005458062.1	165	-20.67	165	-20.67	37336	22	1119	428
miR-449a-5p	XM_005478164.1	294	-40.49	148	-21.25	37357	22	2632	1938 837
miR-449a-5p	XM_003446887.2	162	-19.99	162	-19.99	37372	22	717	198
miR-449a-5p	XM_005454086.1	140	-14.84	140	-14.84	37397	22	2321	1398
miR-449a-5p	XM_005462414.1	145	-18.23	145	-18.23	37408	22	797	187
miR-449a-5p	XM_005462415.1	145	-18.23	145	-18.23	37409	22	797	187
miR-449a-5p	XM_003447005.2	302	-34.37	159	-21.35	37417	22	1965	997 1932
miR-449a-5p	XM_005476053.1	156	-18.01	156	-18.01	37426	22	1090	1048
miR-449a-5p	XM_003438016.2	156	-18.01	156	-18.01	37427	22	1090	1048
miR-449a-5p	XM_003456880.2	160	-17.81	160	-17.81	37435	22	2358	2154
miR-449a-5p	XM_005469310.1	152	-21.01	152	-21.01	37523	22	1361	675
miR-449a-5p	XM_003441648.2	145	-20.61	145	-20.61	37524	22	1141	283
miR-449a-5p	XM_003443753.2	153	-18.18	153	-18.18	37548	22	2121	135
miR-449a-5p	XM_003437794.2	147	-14.66	147	-14.66	37556	22	470	433
miR-449a-5p	XM_003441683.2	152	-16.96	152	-16.96	37578	22	1301	373
miR-449a-5p	XM_003448546.2	156	-17.94	156	-17.94	37590	22	1014	790
miR-449a-5p	XM_003447200.2	168	-22.64	168	-22.64	37621	22	1178	932
miR-449a-5p	XM_005473591.1	162	-22.5	162	-22.5	37627	22	1980	1531
miR-449a-5p	XM_003454187.2	162	-22.5	162	-22.5	37628	22	1980	1531
miR-449a-5p	XM_005473592.1	162	-22.5	162	-22.5	37629	22	1980	1531
miR-449a-5p	XM_003454086.2	158	-19.84	158	-19.84	37640	22	1879	193
miR-449a-5p	XM_005456366.1	153	-19.53	153	-19.53	37644	22	1472	765
miR-449a-5p	XM_003451799.2	153	-19.53	153	-19.53	37645	22	1502	795
miR-449a-5p	XM_003442747.2	147	-19.99	147	-19.99	37691	22	859	6
miR-449a-5p	XM_005450232.1	147	-19.99	147	-19.99	37692	22	859	6
miR-449a-5p	XM_005450233.1	147	-19.99	147	-19.99	37693	22	859	6
miR-449a-5p	XM_003457962.2	149	-18.2	149	-18.2	37694	22	2113	1314
miR-449a-5p	XM_003445312.2	149	-16.88	149	-16.88	37716	22	2162	938
miR-449a-5p	XM_003445311.2	149	-16.88	149	-16.88	37717	22	2162	938
miR-449a-5p	XM_005457303.1	293	-39.13	149	-20.65	37784	22	6269	150 3706
miR-449a-5p	XM_003452521.2	293	-39.13	149	-20.65	37785	22	6269	150 3706
miR-449a-5p	XM_003442519.2	156	-16.74	156	-16.74	37794	22	2169	116
miR-449a-5p	XM_005468581.1	149	-18.52	149	-18.52	37869	22	3821	2244
miR-449a-5p	XM_003455259.2	150	-16.31	150	-16.31	37892	22	1614	74
miR-449a-5p	XM_005471385.1	154	-20.96	154	-20.96	37897	22	227	148
miR-9	XM_005454490.1	149	-15.29	149	-15.29	37975	22	8015	6120
miR-9	XM_005454489.1	149	-15.29	149	-15.29	37976	22	8018	6120
miR-9	XM_005454492.1	149	-15.29	149	-15.29	37977	22	8018	6120
miR-9	XM_005454491.1	149	-15.29	149	-15.29	37978	22	7883	5985
miR-9	XM_005463099.1	158	-17.03	158	-17.03	37982	22	66	1
miR-9	XM_005447570.1	150	-17.94	150	-17.94	37994	22	1486	1433
miR-9	XM_003437575.2	150	-17.94	150	-17.94	37995	22	1486	1433
miR-9	XM_005447571.1	150	-17.94	150	-17.94	37996	22	1486	1433
miR-9	XM_005447572.1	150	-17.94	150	-17.94	37997	22	1487	1433
miR-9	XM_003455869.2	147	-11.94	147	-11.94	37999	22	282	183
miR-9	XM_003448817.2	174	-27.12	174	-27.12	38011	22	546	180
miR-9	XM_005463098.1	158	-17.03	158	-17.03	38026	22	101	28
miR-9	XM_005450153.1	153	-14.55	153	-14.55	38036	22	757	243
miR-9	XM_005474873.1	157	-19.91	157	-19.91	38056	22	737	273
miR-9	XM_005469428.1	143	-12.38	143	-12.38	38057	22	712	528
miR-9	XM_003438117.2	153	-17.03	153	-17.03	38065	22	374	86
miR-9	XM_005469723.1	140	-9.64	140	-9.64	38082	22	104	1
miR-9	XM_003442405.2	148	-14.81	148	-14.81	38135	22	736	116
miR-9	XM_003448698.2	154	-11.08	154	-11.08	38169	22	147	66
miR-9	XM_003452273.2	143	-13.98	143	-13.98	38187	22	1785	727
miR-9	XM_003441375.2	152	-13.08	152	-13.08	38209	22	1175	804
miR-9	XM_003451818.2	154	-12.16	154	-12.16	38212	22	886	535
miR-9	XM_003451987.2	159	-15.06	159	-15.06	38267	22	1236	109
miR-9	XM_003442148.2	152	-16.13	152	-16.13	38303	22	279	52
miR-9	XM_005450442.1	154	-18.2	154	-18.2	38373	22	853	282
miR-9	XM_003459350.2	140	-8.36	140	-8.36	38379	22	1695	1244
miR-9	XM_005465562.1	154	-16.74	154	-16.74	38383	22	158	20
miR-9	XM_003459055.2	148	-14.23	148	-14.23	38385	22	383	126
miR-9	XM_003458291.2	149	-18.03	149	-18.03	38387	22	1375	890
miR-9	XM_005470236.1	149	-18.03	149	-18.03	38388	22	1375	890
miR-9	XM_005470237.1	149	-18.03	149	-18.03	38389	22	1375	890
miR-9	XM_005463499.1	151	-17.8	151	-17.8	38406	22	597	436
miR-9	XM_005463500.1	151	-17.8	151	-17.8	38407	22	597	436
miR-9	XM_005463501.1	151	-17.8	151	-17.8	38408	22	597	436
miR-9	XM_005458062.1	148	-12.87	148	-12.87	38420	22	1119	129
miR-9	XM_005457820.1	147	-17.33	147	-17.33	38438	22	454	163
miR-9	XM_005456145.1	143	-11.3	143	-11.3	38494	22	786	370
miR-9	XM_005456146.1	143	-11.3	143	-11.3	38495	22	786	370
miR-9	XM_003456880.2	149	-13.25	149	-13.25	38519	22	2358	1748
miR-9	XM_003454381.2	151	-13.46	151	-13.46	38521	22	324	267
miR-9	XM_003448991.2	142	-12.83	142	-12.83	38534	22	2251	2141
miR-9	XM_003457749.2	154	-20.41	154	-20.41	38569	22	1072	144
miR-9	XM_005473351.1	295	-35.34	149	-19.38	38576	22	6904	6364 679
miR-9	XM_005458530.1	152	-15.92	152	-15.92	38592	22	2964	1703
miR-9	XM_003441648.2	159	-22.35	159	-22.35	38608	22	1141	1067
miR-9	XM_003441683.2	151	-14.05	151	-14.05	38662	22	1301	1
miR-9	XM_003442021.2	140	-10.48	140	-10.48	38690	22	743	262
miR-9	XM_005473591.1	150	-13.27	150	-13.27	38711	22	1980	1937
miR-9	XM_003454187.2	150	-13.27	150	-13.27	38712	22	1980	1937
miR-9	XM_005473592.1	150	-13.27	150	-13.27	38713	22	1980	1937
miR-9	XM_003446579.2	151	-14.38	151	-14.38	38727	22	3375	302
miR-9	XM_003438962.2	446	-48.76	153	-18.49	38748	22	5361	2631 1418 456
miR-9	XM_005448621.1	446	-48.76	153	-18.49	38749	22	5361	2631 1418 456
miR-9	XM_003438963.2	446	-48.76	153	-18.49	38750	22	5361	2631 1418 456
miR-9	XM_003460317.2	154	-16.74	154	-16.74	38758	22	934	79
miR-9	XM_005457881.1	293	-27.63	151	-15.9	38769	22	4717	2019 603
miR-9	XM_003457962.2	147	-13.24	147	-13.24	38778	22	2113	1174
miR-9	XM_003458333.2	306	-25.14	158	-14.02	38785	22	953	510 495
miR-9	XM_005459133.1	150	-14.82	150	-14.82	38811	22	1234	110
miR-9	XM_003438066.2	158	-15.23	158	-15.23	38838	22	388	265
miR-9	XM_003453570.2	156	-18.13	156	-18.13	38840	22	1749	1462
miR-9	XM_003460394.2	148	-16.36	148	-16.36	38892	22	593	43
miR-9	XM_005460764.1	161	-16.8	161	-16.8	38906	22	246	29
miR-9	XM_003455106.2	156	-14.25	156	-14.25	38909	22	926	505
miR-9	XM_003455105.2	156	-14.25	156	-14.25	38910	22	926	505
miR-9	XM_005459701.1	156	-14.25	156	-14.25	38911	22	926	505
miR-9	XM_003443858.2	146	-13.79	146	-13.79	38935	22	1105	689
miR-9	XM_003455259.2	153	-14.89	153	-14.89	38976	22	1614	1413
miR-730a-5p	XM_003454969.2	144	-15.84	144	-15.84	39056	22	189	125
miR-730a-5p	XM_003458785.2	142	-14.52	142	-14.52	39058	22	500	254
miR-730a-5p	XM_005454490.1	295	-26.14	148	-13.07	39059	22	8015	4545 1124
miR-730a-5p	XM_005454489.1	295	-26.14	148	-13.07	39060	22	8018	4545 1124
miR-730a-5p	XM_005454492.1	295	-26.14	148	-13.07	39061	22	8018	4545 1124
miR-730a-5p	XM_005454491.1	295	-26.14	148	-13.07	39062	22	7883	4410 1124
miR-730a-5p	XM_005464397.1	152	-18.96	152	-18.96	39071	22	412	1
miR-730a-5p	XM_005464398.1	152	-18.96	152	-18.96	39072	22	412	1
miR-730a-5p	XM_005464399.1	152	-18.96	152	-18.96	39073	22	412	1
miR-730a-5p	XM_005464400.1	152	-18.96	152	-18.96	39074	22	412	1
miR-730a-5p	XM_005474392.1	154	-16.69	154	-16.69	39090	22	574	144
miR-730a-5p	XM_005450153.1	140	-10.76	140	-10.76	39120	22	757	1
miR-730a-5p	XM_005467615.1	152	-16.16	152	-16.16	39143	22	340	92
miR-730a-5p	XM_003451545.2	144	-14.07	144	-14.07	39146	22	1424	611
miR-730a-5p	XM_003455428.2	151	-18.44	151	-18.44	39163	22	683	8
miR-730a-5p	XM_003457488.2	143	-14.84	143	-14.84	39224	22	443	118
miR-730a-5p	XM_005460615.1	147	-15.46	147	-15.46	39332	22	117	47
miR-730a-5p	XM_005474842.1	147	-10.6	147	-10.6	39346	22	1105	783
miR-730a-5p	XM_005474844.1	147	-10.6	147	-10.6	39347	22	1105	783
miR-730a-5p	XM_005474845.1	147	-10.6	147	-10.6	39348	22	1105	783
miR-730a-5p	XM_003458720.2	154	-18.83	154	-18.83	39442	22	462	341
miR-730a-5p	XM_003441234.2	146	-10.51	146	-10.51	39459	22	943	181
miR-730a-5p	XM_003450715.2	143	-13.83	143	-13.83	39495	22	1383	473
miR-730a-5p	XM_005478778.1	141	-13.04	141	-13.04	39552	22	783	680
miR-730a-5p	XM_005478779.1	141	-13.04	141	-13.04	39553	22	783	680
miR-730a-5p	XM_005478780.1	141	-13.04	141	-13.04	39554	22	783	680
miR-730a-5p	XM_005478781.1	141	-13.04	141	-13.04	39555	22	783	680
miR-730a-5p	XM_005478782.1	141	-13.04	141	-13.04	39556	22	783	680
miR-730a-5p	XM_005478783.1	141	-13.04	141	-13.04	39557	22	783	680
miR-730a-5p	XM_005454948.1	153	-14.45	153	-14.45	39596	22	995	143
miR-730a-5p	XM_003447201.2	148	-13.98	148	-13.98	39614	22	2343	1036
miR-730a-5p	XM_005470837.1	153	-20.43	153	-20.43	39631	22	2358	2017
miR-730a-5p	XM_003440387.2	153	-20.43	153	-20.43	39632	22	2358	2017
miR-730a-5p	XM_005470838.1	153	-20.43	153	-20.43	39633	22	2358	2017
miR-730a-5p	XM_005470839.1	153	-20.43	153	-20.43	39634	22	2358	2017
miR-730a-5p	XM_005463962.1	155	-21.77	155	-21.77	39641	22	1205	563
miR-730a-5p	XM_005473351.1	144	-14.37	144	-14.37	39660	22	6904	6113
miR-730a-5p	XM_005452711.1	150	-15.38	150	-15.38	39661	22	601	168
miR-730a-5p	XM_005452712.1	150	-15.38	150	-15.38	39662	22	601	168
miR-730a-5p	XM_005452713.1	150	-15.38	150	-15.38	39663	22	601	168
miR-730a-5p	XM_005452714.1	150	-15.38	150	-15.38	39664	22	601	168
miR-730a-5p	XM_005462057.1	149	-12.96	149	-12.96	39732	22	1304	646
miR-730a-5p	XM_003438962.2	319	-39.26	166	-23.11	39832	22	5361	2888 2785
miR-730a-5p	XM_005448621.1	319	-39.26	166	-23.11	39833	22	5361	2888 2785
miR-730a-5p	XM_003438963.2	319	-39.26	166	-23.11	39834	22	5361	2888 2785
miR-730a-5p	XM_005457881.1	143	-18.6	143	-18.6	39853	22	4717	3226
miR-730a-5p	XM_005469202.1	154	-18.79	154	-18.79	39882	22	2312	193
miR-730a-5p	XM_003442412.2	154	-18.79	154	-18.79	39883	22	3722	193
miR-730a-5p	XM_003447285.2	140	-9.54	140	-9.54	39934	22	1077	664
miR-730a-5p	XM_005470410.1	148	-16.62	148	-16.62	39964	22	301	134
miR-730a-5p	XM_005470409.1	151	-18.76	151	-18.76	39965	22	315	130
miR-730a-5p	XM_003450252.2	147	-11.67	147	-11.67	40007	22	720	475
miR-730a-5p	XM_005454219.1	148	-15.97	148	-15.97	40012	22	2141	1773
miR-730a-5p	XM_003438145.2	150	-18.63	150	-18.63	40013	22	965	254
miR-730a-5p	XM_005476294.1	150	-18.63	150	-18.63	40014	22	965	254
miR-730a-5p	XM_005476295.1	150	-18.63	150	-18.63	40015	22	965	254
miR-730a-5p	XM_005475014.1	160	-24.09	160	-24.09	40084	22	1613	1495
miR-730a-5p	XM_005475015.1	160	-24.09	160	-24.09	40085	22	1613	1495
miR-730a-5p	XM_005472425.1	151	-15.32	151	-15.32	40093	22	865	374
miR-153c	XM_005471267.1	153	-10.09	153	-10.09	40134	22	759	129
miR-153c	XM_005471268.1	153	-10.09	153	-10.09	40135	22	759	129
miR-153c	XM_005471269.1	153	-10.09	153	-10.09	40136	22	759	129
miR-153c	XM_005471270.1	153	-10.09	153	-10.09	40137	22	759	129
miR-153c	XM_005454490.1	303	-23.39	154	-11.84	40143	22	8015	323 3460
miR-153c	XM_005454489.1	303	-23.39	154	-11.84	40144	22	8018	323 3460
miR-153c	XM_005454492.1	303	-23.39	154	-11.84	40145	22	8018	323 3460
miR-153c	XM_005454491.1	303	-23.39	154	-11.84	40146	22	7883	323 3325
miR-153c	XM_005457986.1	145	-8.71	145	-8.71	40148	22	106	71
miR-153c	XM_005467550.1	315	-23	160	-11.56	40149	22	1116	541 182
miR-153c	XM_005464397.1	150	-8.68	150	-8.68	40155	22	412	110
miR-153c	XM_005464398.1	150	-8.68	150	-8.68	40156	22	412	110
miR-153c	XM_005464399.1	150	-8.68	150	-8.68	40157	22	412	110
miR-153c	XM_005464400.1	150	-8.68	150	-8.68	40158	22	412	110
miR-153c	XM_005474392.1	147	-10.63	147	-10.63	40174	22	574	141
miR-153c	XM_003447673.2	159	-12.02	159	-12.02	40175	22	557	492
miR-153c	XM_005455803.1	144	-10.36	144	-10.36	40185	22	1034	631
miR-153c	XM_005455804.1	144	-10.36	144	-10.36	40186	22	1034	631
miR-153c	XM_005455805.1	144	-10.36	144	-10.36	40187	22	1034	631
miR-153c	XM_003449095.2	165	-16.26	165	-16.26	40190	22	547	383
miR-153c	XM_005474683.1	296	-15.86	150	-8.09	40199	22	3736	3604 2620
miR-153c	XM_005474684.1	296	-15.86	150	-8.09	40200	22	3736	3604 2620
miR-153c	XM_003453922.2	159	-12.66	159	-12.66	40235	22	1050	311
miR-153c	XM_005455874.1	159	-14.47	159	-14.47	40244	22	1108	538
miR-153c	XM_003455428.2	147	-7.79	147	-7.79	40247	22	683	129
miR-153c	XM_003455777.2	141	-10.54	141	-10.54	40266	22	1343	1210
miR-153c	XM_005460498.1	141	-10.54	141	-10.54	40267	22	1343	1210
miR-153c	XM_005460499.1	141	-10.54	141	-10.54	40268	22	1343	1210
miR-153c	XM_005460500.1	141	-10.54	141	-10.54	40269	22	1343	1210
miR-153c	XM_005460501.1	141	-10.54	141	-10.54	40270	22	1343	1210
miR-153c	XM_005460502.1	141	-10.54	141	-10.54	40271	22	1343	1210
miR-153c	XM_005461828.1	153	-16.39	153	-16.39	40275	22	1609	1538
miR-153c	XM_003457031.2	153	-16.39	153	-16.39	40276	22	1607	1541
miR-153c	XM_003452455.2	159	-13.04	159	-13.04	40290	22	155	116
miR-153c	XM_005451144.1	160	-15.47	160	-15.47	40306	22	1673	752
miR-153c	XM_003455184.2	156	-12.45	156	-12.45	40311	22	541	57
miR-153c	XM_005461166.1	303	-26.71	160	-13.45	40340	22	1964	1857 1522
miR-153c	XM_003456440.2	303	-26.71	160	-13.45	40341	22	1964	1857 1522
miR-153c	XM_003452273.2	159	-13.11	159	-13.11	40355	22	1785	1464
miR-153c	XM_003458282.2	142	-9.33	142	-9.33	40356	22	433	108
miR-153c	XM_003448200.2	155	-13.09	155	-13.09	40359	22	712	191
miR-153c	XM_005478015.1	155	-13.09	155	-13.09	40360	22	712	191
miR-153c	XM_005478016.1	155	-13.09	155	-13.09	40361	22	712	191
miR-153c	XM_003444360.2	144	-8.85	144	-8.85	40366	22	322	61
miR-153c	XM_003448634.2	151	-11.74	151	-11.74	40382	22	121	96
miR-153c	XM_005453692.1	151	-11.74	151	-11.74	40383	22	121	96
miR-153c	XM_005467115.1	156	-9.3	156	-9.3	40384	22	1707	1192
miR-153c	XM_003460266.2	163	-11.96	163	-11.96	40401	22	962	181
miR-153c	XM_003442905.2	155	-10.26	155	-10.26	40403	22	922	531
miR-153c	XM_005448722.1	166	-10.4	166	-10.4	40411	22	178	100
miR-153c	XM_005448723.1	166	-10.4	166	-10.4	40412	22	178	100
miR-153c	XM_005448724.1	166	-10.4	166	-10.4	40413	22	178	100
miR-153c	XM_003439000.2	166	-10.4	166	-10.4	40414	22	178	100
miR-153c	XM_003455261.2	157	-13.58	157	-13.58	40417	22	538	488
miR-153c	XM_005459781.1	157	-13.58	157	-13.58	40418	22	538	488
miR-153c	XM_005462169.1	161	-11.85	161	-11.85	40421	22	438	88
miR-153c	XM_005464436.1	158	-13.11	158	-13.11	40437	22	785	402
miR-153c	XM_005457260.1	143	-7.59	143	-7.59	40444	22	806	777
miR-153c	XM_005469200.1	308	-22.72	164	-16.55	40456	22	2425	1896 76
miR-153c	XM_003442641.2	149	-7.23	149	-7.23	40460	22	386	195
miR-153c	XM_005468568.1	149	-12.67	149	-12.67	40461	22	288	36
miR-153c	XM_003451654.2	149	-12.19	149	-12.19	40473	22	1145	1117
miR-153c	XM_005473323.1	149	-12.19	149	-12.19	40474	22	1145	1117
miR-153c	XM_003451142.2	156	-12.47	156	-12.47	40477	22	1235	29
miR-153c	XM_003446064.2	156	-9.58	156	-9.58	40478	22	204	88
miR-153c	XM_005465955.1	153	-12.82	153	-12.82	40484	22	660	264
miR-153c	XM_005449067.1	146	-10.51	146	-10.51	40496	22	1255	696
miR-153c	XM_005449068.1	146	-10.51	146	-10.51	40497	22	1255	696
miR-153c	XM_005450971.1	140	-4.74	140	-4.74	40500	22	545	1
miR-153c	XM_005450972.1	140	-4.74	140	-4.74	40501	22	545	1
miR-153c	XM_003452826.2	149	-11.37	149	-11.37	40503	22	270	167
miR-153c	XM_003447466.2	160	-14.67	160	-14.67	40516	22	377	56
miR-153c	XM_005455752.1	150	-10.37	150	-10.37	40525	22	216	21
miR-153c	XM_003440139.2	145	-8.44	145	-8.44	40544	22	233	195
miR-153c	XM_003448357.2	282	-20.3	142	-11.46	40550	22	1776	217 894
miR-153c	XM_005458699.1	165	-13.92	165	-13.92	40552	22	1244	400
miR-153c	XM_003459055.2	147	-10.39	147	-10.39	40553	22	383	150
miR-153c	XM_003439443.2	152	-11.41	152	-11.41	40571	22	1495	893
miR-153c	XM_005467118.1	149	-10.52	149	-10.52	40572	22	1790	729
miR-153c	XM_003452161.2	141	-5.35	141	-5.35	40581	22	112	53
miR-153c	XM_005455806.1	144	-10.36	144	-10.36	40583	22	1007	604
miR-153c	XM_003437936.2	157	-14.45	157	-14.45	40590	22	862	124
miR-153c	XM_005457820.1	152	-9.19	152	-9.19	40606	22	454	98
miR-153c	XM_005457259.1	143	-7.59	143	-7.59	40607	22	816	787
miR-153c	XM_005478164.1	151	-9.79	151	-9.79	40609	22	2632	598
miR-153c	XM_005474902.1	144	-11.53	144	-11.53	40611	22	904	40
miR-153c	XM_005474903.1	144	-11.53	144	-11.53	40612	22	904	40
miR-153c	XM_005474904.1	144	-11.53	144	-11.53	40613	22	904	40
miR-153c	XM_005474905.1	144	-11.53	144	-11.53	40614	22	904	40
miR-153c	XM_003448973.2	144	-11.53	144	-11.53	40615	22	904	40
miR-153c	XM_005474906.1	144	-11.53	144	-11.53	40616	22	904	40
miR-153c	XM_003452953.2	149	-11.11	149	-11.11	40622	22	1078	893
miR-153c	XM_003453459.2	149	-9.23	149	-9.23	40628	22	512	160
miR-153c	XM_005458227.1	149	-9.23	149	-9.23	40629	22	512	160
miR-153c	XM_005478778.1	144	-4.93	144	-4.93	40636	22	783	322
miR-153c	XM_005478779.1	144	-4.93	144	-4.93	40637	22	783	322
miR-153c	XM_005478780.1	144	-4.93	144	-4.93	40638	22	783	322
miR-153c	XM_005478781.1	144	-4.93	144	-4.93	40639	22	783	322
miR-153c	XM_005478782.1	144	-4.93	144	-4.93	40640	22	783	322
miR-153c	XM_005478783.1	144	-4.93	144	-4.93	40641	22	783	322
miR-153c	XM_003453776.2	151	-10.5	151	-10.5	40642	22	192	176
miR-153c	XM_005461221.1	147	-8.41	147	-8.41	40646	22	810	27
miR-153c	XM_005454086.1	167	-15.27	167	-15.27	40649	22	2321	1643
miR-153c	XM_005456145.1	145	-5.64	145	-5.64	40662	22	786	146
miR-153c	XM_005456146.1	145	-5.64	145	-5.64	40663	22	786	146
miR-153c	XM_005464238.1	157	-12.11	157	-12.11	40666	22	870	824
miR-153c	XM_003455209.2	169	-12.6	169	-12.6	40671	22	311	211
miR-153c	XM_005464731.1	146	-7.6	146	-7.6	40672	22	707	99
miR-153c	XM_003443392.2	156	-10.24	156	-10.24	40677	22	857	379
miR-153c	XM_003452221.2	149	-9.98	149	-9.98	40681	22	653	8
miR-153c	XM_003455437.2	158	-15.98	158	-15.98	40707	22	862	399
miR-153c	XM_005463553.1	312	-24.54	157	-12.94	40712	22	1103	400 556
miR-153c	XM_005457089.1	140	-4.61	140	-4.61	40722	22	227	1
miR-153c	XM_005476750.1	156	-10.98	156	-10.98	40723	22	2551	1574
miR-153c	XM_005476752.1	156	-10.98	156	-10.98	40724	22	2551	1574
miR-153c	XM_003459431.2	155	-9.25	155	-9.25	40727	22	2269	925
miR-153c	XM_003442507.2	156	-11.89	156	-11.89	40734	22	637	92
miR-153c	XM_003457749.2	153	-11.23	153	-11.23	40737	22	1072	832
miR-153c	XM_003439985.2	319	-23.71	165	-13.05	40755	22	1984	1729 100
miR-153c	XM_005479158.1	319	-23.71	165	-13.05	40756	22	1984	1729 100
miR-153c	XM_005458530.1	317	-27.97	162	-14.12	40760	22	2964	1595 1646
miR-153c	XM_003441847.2	158	-11.3	158	-11.3	40768	22	795	559
miR-153c	XM_005448385.1	153	-14.6	153	-14.6	40769	22	962	296
miR-153c	XM_005448386.1	153	-14.6	153	-14.6	40770	22	962	296
miR-153c	XM_005448387.1	153	-14.6	153	-14.6	40771	22	962	296
miR-153c	XM_005448388.1	153	-14.6	153	-14.6	40772	22	962	296
miR-153c	XM_003447866.2	294	-16.77	147	-10.45	40781	22	68	1 32
miR-153c	XM_003447687.2	153	-9.43	153	-9.43	40791	22	1520	1236
miR-153c	XM_005468402.1	153	-14.34	153	-14.34	40792	22	195	156
miR-153c	XM_003443115.2	153	-14.34	153	-14.34	40793	22	195	156
miR-153c	XM_005468403.1	153	-14.34	153	-14.34	40794	22	195	156
miR-153c	XM_005468404.1	153	-14.34	153	-14.34	40795	22	195	156
miR-153c	XM_003443753.2	150	-9.11	150	-9.11	40800	22	2121	671
miR-153c	XM_005454180.1	149	-16.58	149	-16.58	40802	22	2537	1599
miR-153c	XM_005450945.1	163	-13.53	163	-13.53	40812	22	225	187
miR-153c	XM_005451980.1	150	-9.49	150	-9.49	40822	22	895	272
miR-153c	XM_005462931.1	150	-9.25	150	-9.25	40829	22	1672	62
miR-153c	XM_003438969.2	155	-12.69	155	-12.69	40843	22	937	63
miR-153c	XM_005448389.1	155	-12.69	155	-12.69	40844	22	937	63
miR-153c	XM_003452269.2	141	-9.67	141	-9.67	40866	22	1103	988
miR-153c	XM_005459954.1	295	-21.14	148	-13.27	40868	22	1180	656 331
miR-153c	XM_005459955.1	295	-21.14	148	-13.27	40869	22	1180	656 331
miR-153c	XM_005473591.1	620	-42.47	159	-13.51	40879	22	1980	1736 1654 977 1461
miR-153c	XM_003454187.2	620	-42.47	159	-13.51	40880	22	1980	1736 1654 977 1461
miR-153c	XM_005473592.1	620	-42.47	159	-13.51	40881	22	1980	1736 1654 977 1461
miR-153c	XM_005464308.1	148	-10.77	148	-10.77	40885	22	793	65
miR-153c	XM_003445049.2	160	-14.34	160	-14.34	40887	22	374	28
miR-153c	XM_003452503.2	143	-7.59	143	-7.59	40889	22	463	434
miR-153c	XM_003446579.2	464	-33.46	158	-11.5	40895	22	3375	1953 2614 693
miR-153c	XM_003447374.2	148	-8.02	148	-8.02	40913	22	599	261
miR-153c	XM_003451054.2	295	-20.06	151	-12.57	40922	22	891	128 843
miR-153c	XM_003451053.2	295	-20.06	151	-12.57	40923	22	891	128 843
miR-153c	XM_005474199.1	144	-16.79	144	-16.79	40933	22	493	258
miR-153c	XM_003438262.2	144	-16.79	144	-16.79	40934	22	493	258
miR-153c	XM_005474200.1	144	-16.79	144	-16.79	40935	22	493	258
miR-153c	XM_005457881.1	1206	-83.76	162	-17.16	40937	22	4717	650 3170 3223 4136 1469 1805 2981 2525
miR-153c	XM_003454094.2	316	-24.32	165	-15.69	40947	22	1449	1178 1333
miR-153c	XM_003452825.2	149	-11.12	149	-11.12	40952	22	257	113
miR-153c	XM_003447119.2	147	-14.7	147	-14.7	40957	22	360	9
miR-153c	XM_003442412.2	308	-22.72	164	-16.55	40967	22	3722	3193 1373
miR-153c	XM_003445312.2	160	-13.21	160	-13.21	40968	22	2162	1418
miR-153c	XM_003445311.2	160	-13.21	160	-13.21	40969	22	2162	1418
miR-153c	XM_005456928.1	299	-19.74	156	-12.31	40980	22	1751	252 1506
miR-153c	XM_003442518.2	162	-10.89	162	-10.89	40983	22	385	75
miR-153c	XM_003453198.2	154	-10.42	154	-10.42	40989	22	490	106
miR-153c	XM_003439167.2	158	-11.44	158	-11.44	40996	22	1063	105
miR-153c	XM_005449066.1	158	-11.44	158	-11.44	40997	22	1063	105
miR-153c	XM_003453570.2	149	-9.02	149	-9.02	41008	22	1749	616
miR-153c	XM_005462885.1	149	-8.19	149	-8.19	41011	22	402	38
miR-153c	XM_003456357.2	147	-12.22	147	-12.22	41012	22	602	405
miR-153c	XM_003456356.2	147	-12.22	147	-12.22	41013	22	602	405
miR-153c	XM_003447285.2	312	-24.61	157	-13.53	41018	22	1077	488 9
miR-153c	XM_005476748.1	140	-5.35	140	-5.35	41019	22	463	1
miR-153c	XM_005461772.1	144	-11.47	144	-11.47	41020	22	297	86
miR-153c	XM_003458871.2	151	-16.56	151	-16.56	41021	22	384	15
miR-153c	XM_003449993.2	158	-9.97	158	-9.97	41022	22	910	56
miR-153c	XM_005454778.1	158	-9.97	158	-9.97	41023	22	910	56
miR-153c	XM_005454644.1	144	-9.65	144	-9.65	41026	22	628	130
miR-153c	XM_005456107.1	146	-7.62	146	-7.62	41032	22	1253	866
miR-153c	XM_005457303.1	598	-41.68	158	-13.17	41036	22	6269	4070 1083 3117 3077
miR-153c	XM_003452521.2	598	-41.68	158	-13.17	41037	22	6269	4070 1083 3117 3077
miR-153c	XM_005450087.1	146	-10.92	146	-10.92	41042	22	160	19
miR-153c	XM_003440422.2	314	-20.07	158	-14.07	41044	22	682	83 116
miR-153c	XM_003442519.2	143	-13.6	143	-13.6	41046	22	2169	1273
miR-153c	XM_005470410.1	154	-10.59	154	-10.59	41048	22	301	133
miR-153c	XM_003455690.2	311	-27.64	162	-15.04	41055	22	1304	822 980
miR-153c	XM_005459427.1	159	-9.78	159	-9.78	41087	22	504	313
miR-153c	XM_005478896.1	163	-7.83	163	-7.83	41089	22	1130	1110
miR-153c	XM_005478897.1	163	-7.83	163	-7.83	41090	22	1130	1110
miR-153c	XM_003438145.2	460	-33.88	165	-13.33	41097	22	965	328 253 214
miR-153c	XM_005476294.1	460	-33.88	165	-13.33	41098	22	965	328 253 214
miR-153c	XM_005476295.1	460	-33.88	165	-13.33	41099	22	965	328 253 214
miR-153c	XM_003446574.2	156	-11.63	156	-11.63	41100	22	175	145
miR-153c	XM_003443858.2	151	-10.47	151	-10.47	41103	22	1105	715
miR-153c	XM_005464678.1	157	-13.28	157	-13.28	41122	22	1001	608
miR-153c	XM_005451395.1	152	-15.02	152	-15.02	41136	22	1676	1023
miR-153c	XM_003455259.2	152	-9.92	152	-9.92	41144	22	1614	261
miR-153c	XM_003448321.2	158	-11.35	158	-11.35	41151	22	18	1
miR-153c	XM_003444817.2	152	-9.85	152	-9.85	41153	22	287	255
miR-153c	XM_003443652.2	319	-24.92	167	-15.33	41155	22	2270	1060 134
miR-153c	XM_005448281.1	159	-12.6	159	-12.6	41161	22	848	661
miR-153c	XM_005458419.1	301	-16.03	151	-10.72	41166	22	300	208 43
miR-153c	XM_005458420.1	301	-16.03	151	-10.72	41167	22	300	208 43
miR-153c	XM_005472425.1	614	-40.55	160	-13.92	41177	22	865	806 190 292 371
miR-153c	XM_005457788.1	150	-15.42	150	-15.42	41186	22	2304	1991
miR-153c	XM_005457787.1	150	-15.42	150	-15.42	41187	22	2254	1941
miR-459	XM_005467333.1	146	-15.42	146	-15.42	41209	22	785	660
miR-459	XM_003445182.2	146	-15.42	146	-15.42	41210	22	785	660
miR-459	XM_005469744.1	149	-13.18	149	-13.18	41225	22	323	26
miR-459	XM_003449697.2	140	-16.23	140	-16.23	41236	22	1014	19
miR-459	XM_005456437.1	152	-14.96	152	-14.96	41257	22	2080	2013
miR-459	XM_003447073.2	145	-13.15	145	-13.15	41277	22	650	464
miR-459	XM_003460282.2	158	-13.99	158	-13.99	41285	22	927	232
miR-459	XM_005466324.1	158	-13.99	158	-13.99	41286	22	927	232
miR-459	XM_005468143.1	149	-16.95	149	-16.95	41367	22	1893	1765
miR-459	XM_005469804.1	140	-16.23	140	-16.23	41378	22	1657	662
miR-459	XM_005456438.1	152	-14.96	152	-14.96	41437	22	1559	1492
miR-459	XM_005456439.1	152	-14.96	152	-14.96	41438	22	1559	1492
miR-459	XM_003456548.2	148	-13.35	148	-13.35	41473	22	276	223
miR-459	XM_003444776.2	160	-14.1	160	-14.1	41477	22	508	257
miR-459	XM_005464436.1	150	-13.06	150	-13.06	41521	22	785	536
miR-459	XM_005450741.1	147	-14.57	147	-14.57	41563	22	1684	1353
[truncated: 11,371 more rows]
