# Supplementary material for: Integrated analysis of miRNA and mRNA expression profiles in tilapia gonads at an early stage of sex differentiation
Source: BMC Genomics. 2016 May 4;17:328. doi: 10.1186/s12864-016-2636-z (PMC4855716; doi:10.1186/s12864-016-2636-z)
Supplement: Additional file 9: Table S5. — Predicted targets of male upregulated miRNAs validated by mRNA sequencing. (XLS 2205 kb) [file 12864_2016_2636_MOESM9_ESM.xls]

## Sheet: male_upregulated_miRNA
miRNA_ID	Transcript_ID	Tot Score	Tot Energy	Max Score	Max Energy	Strand	Len1	Len2	Positions
miR-92	XM_005448949.1	145	-11.59	145	-11.59	6	23	375	267
miR-92	XM_005448950.1	145	-11.59	145	-11.59	7	23	375	267
miR-92	XM_005448951.1	145	-11.59	145	-11.59	8	23	375	267
miR-92	XM_005448952.1	145	-11.59	145	-11.59	9	23	375	267
miR-92	XM_005448953.1	145	-11.59	145	-11.59	10	23	375	267
miR-92	XM_005472344.1	140	-12.21	140	-12.21	15	23	1509	262
miR-92	XM_005450248.1	145	-11.56	145	-11.56	16	23	449	1
miR-92	XM_005450245.1	145	-11.56	145	-11.56	17	23	1974	1
miR-92	XM_005450246.1	145	-11.56	145	-11.56	18	23	1974	1
miR-92	XM_005450247.1	145	-11.56	145	-11.56	19	23	1974	1
miR-92	XM_005450250.1	145	-11.56	145	-11.56	20	23	1974	1
miR-92	XM_005450251.1	145	-11.56	145	-11.56	21	23	1974	1
miR-92	XM_003459235.2	142	-15.91	142	-15.91	122	23	283	15
miR-92	XM_005450295.1	157	-22.56	157	-22.56	134	23	1143	865
miR-92	XM_005450294.1	157	-22.56	157	-22.56	135	23	1138	860
miR-92	XM_005476339.1	143	-16.15	143	-16.15	138	23	9187	8860
miR-92	XM_005476338.1	143	-16.15	143	-16.15	140	23	9196	8869
miR-92	XM_005460449.1	140	-10.51	140	-10.51	158	23	420	208
miR-92	XM_005461108.1	151	-17.63	151	-17.63	172	23	7598	7431
miR-92	XM_003456377.2	151	-17.63	151	-17.63	173	23	7598	7431
miR-92	XM_003456376.2	151	-17.63	151	-17.63	174	23	7598	7431
miR-92	XM_003439842.2	145	-15.51	145	-15.51	183	23	1907	1542
miR-92	XM_005456375.1	146	-12.78	146	-12.78	225	23	5510	848
miR-92	XM_005466469.1	144	-10.74	144	-10.74	240	23	986	960
miR-92	XM_003451581.2	152	-12.75	152	-12.75	288	23	1597	1133
miR-92	XM_005457954.1	151	-19.97	151	-19.97	312	23	8092	7320
miR-92	XM_005455666.1	158	-20.85	158	-20.85	337	23	7602	1238
miR-92	XM_005450456.1	154	-21.13	154	-21.13	354	23	10305	7319
miR-92	XM_005450455.1	154	-21.13	154	-21.13	355	23	10318	7436
miR-92	XM_005450454.1	154	-21.13	154	-21.13	356	23	10422	7436
miR-92	XM_005454536.1	141	-12.24	141	-12.24	365	23	2572	128
miR-92	XM_005470285.1	140	-10.45	140	-10.45	370	23	1779	1066
miR-92	XM_003446129.2	144	-9.96	144	-9.96	383	23	1498	1363
miR-92	XM_005478051.1	296	-31.44	156	-18.56	389	23	10736	5710 9581
miR-92	XM_005448777.1	151	-15.65	151	-15.65	398	23	3538	2007
miR-92	XM_005448778.1	151	-15.65	151	-15.65	399	23	3538	2007
miR-92	XM_005448779.1	151	-15.65	151	-15.65	400	23	3538	2007
miR-92	XM_005448780.1	151	-15.65	151	-15.65	401	23	3538	2007
miR-92	XM_005448781.1	151	-15.65	151	-15.65	402	23	3538	2007
miR-92	XM_005450645.1	152	-17.73	152	-17.73	407	23	4834	4699
miR-92	XM_005459895.1	145	-13.91	145	-13.91	413	23	5304	278
miR-92	XM_005459897.1	145	-13.91	145	-13.91	414	23	5304	278
miR-92	XM_003459744.2	155	-16.17	155	-16.17	469	23	389	191
miR-92	XM_003453784.2	145	-11.44	145	-11.44	489	23	2464	2007
miR-92	XM_005458532.1	145	-11.44	145	-11.44	490	23	2464	2007
miR-92	XM_005453368.1	583	-55.54	157	-22.95	493	23	8887	3014 6808 6548 7181
miR-92	XM_005453367.1	583	-55.54	157	-22.95	495	23	8887	3014 6808 6548 7181
miR-92	XM_003447842.2	583	-55.54	157	-22.95	500	23	8896	3023 6817 6557 7190
miR-92	XM_005449525.1	145	-13.67	145	-13.67	517	23	1472	562
miR-92	XM_005449526.1	145	-13.67	145	-13.67	518	23	1472	562
miR-92	XM_005459908.1	290	-25.51	149	-12.92	541	23	4117	4054 1038
miR-92	XM_003459762.2	151	-15.75	151	-15.75	553	23	892	101
miR-92	XM_005472956.1	291	-28.04	149	-14.5	558	23	3737	1360 2824
miR-92	XM_003448558.2	291	-28.04	149	-14.5	559	23	5645	1360 2824
miR-92	XM_005475398.1	145	-11.54	145	-11.54	569	23	772	740
miR-92	XM_003454912.2	145	-11.54	145	-11.54	570	23	772	740
miR-92	XM_005456484.1	156	-24.91	156	-24.91	588	23	4366	1253
miR-92	XM_005452403.1	143	-11.42	143	-11.42	589	23	10513	2255
miR-92	XM_005452404.1	143	-11.42	143	-11.42	590	23	10618	2360
miR-92	XM_005452402.1	143	-11.42	143	-11.42	591	23	10633	2375
miR-92	XM_005447918.1	143	-15.96	143	-15.96	625	23	7731	7154
miR-92	XM_003444533.2	147	-12.93	147	-12.93	626	23	13594	12829
miR-92	XM_005450956.1	145	-11.7	145	-11.7	631	23	10260	10154
miR-92	XM_005450957.1	145	-11.7	145	-11.7	632	23	10260	10154
miR-92	XM_005459484.1	142	-11.32	142	-11.32	651	23	4366	3293
miR-92	XM_003454978.2	142	-11.32	142	-11.32	652	23	4366	3293
miR-92	XM_005469986.1	141	-9.14	141	-9.14	675	23	1302	993
miR-92	XM_005478981.1	140	-9.37	140	-9.37	693	23	3050	2275
miR-92	XM_005478982.1	140	-9.37	140	-9.37	694	23	3050	2275
miR-92	XM_005473137.1	298	-31.57	150	-17.37	731	23	699	342 139
miR-92	XM_003456763.2	143	-16.1	143	-16.1	743	23	689	329
miR-92	XM_003454130.2	145	-13.32	145	-13.32	750	23	1086	258
miR-92	XM_003451460.2	166	-23.24	166	-23.24	758	23	6898	601
miR-92	XM_003451229.2	147	-15.79	147	-15.79	767	23	1540	431
miR-92	XM_005464060.1	149	-19.83	149	-19.83	772	23	5617	2793
miR-92	XM_005464058.1	149	-19.83	149	-19.83	773	23	5662	2838
miR-92	XM_005464059.1	149	-19.83	149	-19.83	774	23	5653	2829
miR-92	XM_003455673.2	163	-23.32	163	-23.32	802	23	4650	293
miR-92	XM_005469985.1	141	-9.14	141	-9.14	803	23	3700	3391
miR-92	XM_005469987.1	141	-9.14	141	-9.14	804	23	3697	3388
miR-92	XM_005469988.1	141	-9.14	141	-9.14	805	23	3616	3307
miR-92	XM_005451331.1	146	-12.25	146	-12.25	809	23	404	252
miR-92	XM_005448171.1	140	-10.69	140	-10.69	844	23	1722	355
miR-92	XM_005475318.1	148	-15.24	148	-15.24	846	23	3705	1039
miR-92	XM_005475319.1	148	-15.24	148	-15.24	847	23	3705	1039
miR-92	XM_005475320.1	148	-15.24	148	-15.24	848	23	3705	1039
miR-92	XM_005466811.1	144	-9.43	144	-9.43	865	23	2114	1587
miR-92	XM_003445805.2	144	-9.43	144	-9.43	866	23	2171	1644
miR-92	XM_005447917.1	143	-15.96	143	-15.96	878	23	12508	11931
miR-92	XM_005474945.1	145	-11.76	145	-11.76	884	23	5914	4861
miR-92	XM_005452926.1	140	-12.46	140	-12.46	956	23	1437	232
miR-92	XM_003452949.2	452	-51.73	156	-21.39	958	23	3763	72 3228 2519
miR-92	XM_005457819.1	452	-51.73	156	-21.39	959	23	3763	72 3228 2519
miR-92	XM_003447914.2	150	-11.22	150	-11.22	980	23	3266	2039
miR-92	XM_005459347.1	160	-27.18	160	-27.18	983	23	2593	1114
miR-92	XM_005459896.1	145	-13.91	145	-13.91	1021	23	8932	3906
miR-92	XM_003444926.2	148	-13.13	148	-13.13	1023	23	1766	1402
miR-92	XM_003454234.2	157	-16.84	157	-16.84	1024	23	3901	2250
miR-92	XM_005458742.1	157	-16.84	157	-16.84	1025	23	3901	2250
miR-92	XM_005447919.1	143	-15.96	143	-15.96	1028	23	3346	2769
miR-92	XM_005448776.1	151	-15.65	151	-15.65	1035	23	4507	2976
miR-92	XM_003444766.2	147	-14.28	147	-14.28	1040	23	560	442
miR-92	XM_005463508.1	145	-10.03	145	-10.03	1041	23	1367	1075
miR-92	XM_005466515.1	150	-16.06	150	-16.06	1080	23	1833	19
miR-92	XM_003456640.2	164	-22.2	164	-22.2	1106	23	4385	4324
miR-92	XM_005461396.1	164	-22.2	164	-22.2	1107	23	4385	4324
miR-92	XM_005461397.1	164	-22.2	164	-22.2	1108	23	4385	4324
miR-92	XM_005461398.1	164	-22.2	164	-22.2	1109	23	4385	4324
miR-92	XM_005464873.1	148	-14.2	148	-14.2	1127	23	12682	9460
miR-92a	XM_005448949.1	145	-12.96	145	-12.96	1134	24	375	266
miR-92a	XM_005448950.1	145	-12.96	145	-12.96	1135	24	375	266
miR-92a	XM_005448951.1	145	-12.96	145	-12.96	1136	24	375	266
miR-92a	XM_005448952.1	145	-12.96	145	-12.96	1137	24	375	266
miR-92a	XM_005448953.1	145	-12.96	145	-12.96	1138	24	375	266
miR-92a	XM_005472344.1	140	-11.58	140	-11.58	1143	24	1509	261
miR-92a	XM_005450248.1	150	-13.21	150	-13.21	1144	24	449	1
miR-92a	XM_005450245.1	150	-13.21	150	-13.21	1145	24	1974	1
miR-92a	XM_005450246.1	150	-13.21	150	-13.21	1146	24	1974	1
miR-92a	XM_005450247.1	150	-13.21	150	-13.21	1147	24	1974	1
miR-92a	XM_005450250.1	150	-13.21	150	-13.21	1148	24	1974	1
miR-92a	XM_005450251.1	150	-13.21	150	-13.21	1149	24	1974	1
miR-92a	XM_003459235.2	146	-16.58	146	-16.58	1250	24	283	14
miR-92a	XM_005450295.1	165	-26.37	165	-26.37	1262	24	1143	864
miR-92a	XM_005450294.1	165	-26.37	165	-26.37	1263	24	1138	859
miR-92a	XM_005476339.1	140	-13.35	140	-13.35	1266	24	9187	8861
miR-92a	XM_005476338.1	140	-13.35	140	-13.35	1268	24	9196	8870
miR-92a	XM_005460449.1	142	-14.06	142	-14.06	1286	24	420	202
miR-92a	XM_005461108.1	151	-17.77	151	-17.77	1300	24	7598	7430
miR-92a	XM_003456377.2	151	-17.77	151	-17.77	1301	24	7598	7430
miR-92a	XM_003456376.2	151	-17.77	151	-17.77	1302	24	7598	7430
miR-92a	XM_003439842.2	154	-18.11	154	-18.11	1311	24	1907	1541
miR-92a	XM_005456375.1	149	-15.36	149	-15.36	1353	24	5510	849
miR-92a	XM_005466469.1	144	-11.55	144	-11.55	1368	24	986	959
miR-92a	XM_003451581.2	152	-14.77	152	-14.77	1416	24	1597	1132
miR-92a	XM_005457954.1	151	-18.39	151	-18.39	1440	24	8092	7319
miR-92a	XM_005455666.1	154	-19.75	154	-19.75	1465	24	7602	1237
miR-92a	XM_005450456.1	150	-21.39	150	-21.39	1482	24	10305	7318
miR-92a	XM_005450455.1	150	-21.39	150	-21.39	1483	24	10318	7435
miR-92a	XM_005450454.1	150	-21.39	150	-21.39	1484	24	10422	7435
miR-92a	XM_005454536.1	146	-14.57	146	-14.57	1493	24	2572	127
miR-92a	XM_005470285.1	140	-10.93	140	-10.93	1498	24	1779	1065
miR-92a	XM_003446129.2	144	-12.03	144	-12.03	1511	24	1498	1359
miR-92a	XM_005478051.1	296	-35.4	156	-20.28	1517	24	10736	5707 9580
miR-92a	XM_005448777.1	160	-20.51	160	-20.51	1526	24	3538	2006
miR-92a	XM_005448778.1	160	-20.51	160	-20.51	1527	24	3538	2006
miR-92a	XM_005448779.1	160	-20.51	160	-20.51	1528	24	3538	2006
miR-92a	XM_005448780.1	160	-20.51	160	-20.51	1529	24	3538	2006
miR-92a	XM_005448781.1	160	-20.51	160	-20.51	1530	24	3538	2006
miR-92a	XM_005450645.1	147	-14.03	147	-14.03	1535	24	4834	4698
miR-92a	XM_005459895.1	153	-16.72	153	-16.72	1541	24	5304	277
miR-92a	XM_005459897.1	153	-16.72	153	-16.72	1542	24	5304	277
miR-92a	XM_003459744.2	155	-17.25	155	-17.25	1597	24	389	190
miR-92a	XM_003453784.2	151	-13.44	151	-13.44	1617	24	2464	2005
miR-92a	XM_005458532.1	151	-13.44	151	-13.44	1618	24	2464	2005
miR-92a	XM_005453368.1	595	-61.39	156	-23.63	1621	24	8887	3010 6807 6547 7180
miR-92a	XM_005453367.1	595	-61.39	156	-23.63	1623	24	8887	3010 6807 6547 7180
miR-92a	XM_003447842.2	595	-61.39	156	-23.63	1628	24	8896	3019 6816 6556 7189
miR-92a	XM_005449525.1	152	-16.62	152	-16.62	1645	24	1472	561
miR-92a	XM_005449526.1	152	-16.62	152	-16.62	1646	24	1472	561
miR-92a	XM_005459908.1	294	-28.52	149	-15.41	1669	24	4117	4053 1035
miR-92a	XM_003459762.2	151	-17.63	151	-17.63	1681	24	892	100
miR-92a	XM_005472956.1	307	-30.25	158	-16.53	1686	24	3737	1359 2823
miR-92a	XM_003448558.2	307	-30.25	158	-16.53	1687	24	5645	1359 2823
miR-92a	XM_005475398.1	152	-15.5	152	-15.5	1697	24	772	739
miR-92a	XM_003454912.2	152	-15.5	152	-15.5	1698	24	772	739
miR-92a	XM_005456484.1	156	-25.35	156	-25.35	1716	24	4366	1251
miR-92a	XM_005452403.1	143	-12.06	143	-12.06	1717	24	10513	2254
miR-92a	XM_005452404.1	143	-12.06	143	-12.06	1718	24	10618	2359
miR-92a	XM_005452402.1	143	-12.06	143	-12.06	1719	24	10633	2374
miR-92a	XM_005447918.1	148	-21.01	148	-21.01	1753	24	7731	7153
miR-92a	XM_003444533.2	156	-18.55	156	-18.55	1754	24	13594	12829
miR-92a	XM_005450956.1	157	-14.31	157	-14.31	1759	24	10260	10152
miR-92a	XM_005450957.1	157	-14.31	157	-14.31	1760	24	10260	10152
miR-92a	XM_005459484.1	142	-12.17	142	-12.17	1779	24	4366	3292
miR-92a	XM_003454978.2	142	-12.17	142	-12.17	1780	24	4366	3292
miR-92a	XM_005469986.1	145	-9.7	145	-9.7	1803	24	1302	992
miR-92a	XM_005478981.1	144	-12.44	144	-12.44	1821	24	3050	2274
miR-92a	XM_005478982.1	144	-12.44	144	-12.44	1822	24	3050	2274
miR-92a	XM_005473137.1	310	-34.73	158	-19.76	1859	24	699	341 137
miR-92a	XM_003456763.2	146	-16.96	146	-16.96	1871	24	689	329
miR-92a	XM_003454130.2	140	-13.32	140	-13.32	1878	24	1086	257
miR-92a	XM_003451460.2	174	-28.64	174	-28.64	1886	24	6898	600
miR-92a	XM_003451229.2	143	-12.7	143	-12.7	1895	24	1540	430
miR-92a	XM_005464060.1	157	-23.53	157	-23.53	1900	24	5617	2792
miR-92a	XM_005464058.1	157	-23.53	157	-23.53	1901	24	5662	2837
miR-92a	XM_005464059.1	157	-23.53	157	-23.53	1902	24	5653	2828
miR-92a	XM_003455673.2	166	-23.54	166	-23.54	1930	24	4650	292
miR-92a	XM_005469985.1	145	-9.7	145	-9.7	1931	24	3700	3390
miR-92a	XM_005469987.1	145	-9.7	145	-9.7	1932	24	3697	3387
miR-92a	XM_005469988.1	145	-9.7	145	-9.7	1933	24	3616	3306
miR-92a	XM_005451331.1	146	-12.25	146	-12.25	1937	24	404	251
miR-92a	XM_005448171.1	140	-12.83	140	-12.83	1972	24	1722	354
miR-92a	XM_005475318.1	148	-16.58	148	-16.58	1974	24	3705	1038
miR-92a	XM_005475319.1	148	-16.58	148	-16.58	1975	24	3705	1038
miR-92a	XM_005475320.1	148	-16.58	148	-16.58	1976	24	3705	1038
miR-92a	XM_005466811.1	144	-10.35	144	-10.35	1993	24	2114	1586
miR-92a	XM_003445805.2	144	-10.35	144	-10.35	1994	24	2171	1643
miR-92a	XM_005447917.1	148	-21.01	148	-21.01	2006	24	12508	11930
miR-92a	XM_005474945.1	154	-18.47	154	-18.47	2012	24	5914	4860
miR-92a	XM_005452926.1	140	-13.17	140	-13.17	2084	24	1437	231
miR-92a	XM_003452949.2	464	-61.03	165	-27.78	2086	24	3763	69 3227 2518
miR-92a	XM_005457819.1	464	-61.03	165	-27.78	2087	24	3763	69 3227 2518
miR-92a	XM_003447914.2	150	-12.78	150	-12.78	2108	24	3266	2038
miR-92a	XM_005459347.1	159	-25.75	159	-25.75	2111	24	2593	1113
miR-92a	XM_005459896.1	153	-16.72	153	-16.72	2149	24	8932	3905
miR-92a	XM_003444926.2	148	-14.99	148	-14.99	2151	24	1766	1398
miR-92a	XM_003454234.2	156	-17.18	156	-17.18	2152	24	3901	2248
miR-92a	XM_005458742.1	156	-17.18	156	-17.18	2153	24	3901	2248
miR-92a	XM_005447919.1	148	-21.01	148	-21.01	2156	24	3346	2768
miR-92a	XM_005448776.1	160	-20.51	160	-20.51	2163	24	4507	2975
miR-92a	XM_003444766.2	145	-13.56	145	-13.56	2168	24	560	444
miR-92a	XM_005463508.1	154	-14.82	154	-14.82	2169	24	1367	1074
miR-92a	XM_005466515.1	150	-16.88	150	-16.88	2208	24	1833	19
miR-92a	XM_003456640.2	159	-19.69	159	-19.69	2234	24	4385	4323
miR-92a	XM_005461396.1	159	-19.69	159	-19.69	2235	24	4385	4323
miR-92a	XM_005461397.1	159	-19.69	159	-19.69	2236	24	4385	4323
miR-92a	XM_005461398.1	159	-19.69	159	-19.69	2237	24	4385	4323
miR-92a	XM_005464873.1	144	-14.04	144	-14.04	2255	24	12682	9459
miR-211-3p	XM_005468723.1	325	-51.88	165	-31.35	2284	21	5901	3893 5068
miR-211-3p	XM_005473126.1	144	-24.35	144	-24.35	2295	21	996	475
miR-211-3p	XM_005469469.1	167	-30.2	167	-30.2	2302	21	15000	11976
miR-211-3p	XM_005469470.1	167	-30.2	167	-30.2	2303	21	15018	11994
miR-211-3p	XM_005460529.1	140	-16.63	140	-16.63	2312	21	6980	3748
miR-211-3p	XM_005476341.1	145	-18.02	145	-18.02	2393	21	8237	2970
miR-211-3p	XM_005476339.1	145	-18.02	145	-18.02	2394	21	9187	2970
miR-211-3p	XM_005476340.1	145	-18.02	145	-18.02	2395	21	8246	2970
miR-211-3p	XM_005476338.1	145	-18.02	145	-18.02	2396	21	9196	2970
miR-211-3p	XM_005472462.1	295	-34.99	149	-17.61	2426	21	6022	2588 876
miR-211-3p	XM_003446849.2	327	-51.03	175	-31.33	2427	21	2367	1145 421
miR-211-3p	XM_005461108.1	140	-19.11	140	-19.11	2428	21	7598	2669
miR-211-3p	XM_003456377.2	140	-19.11	140	-19.11	2429	21	7598	2669
miR-211-3p	XM_003456376.2	140	-19.11	140	-19.11	2430	21	7598	2669
miR-211-3p	XM_005470476.1	145	-15.87	145	-15.87	2458	21	354	247
miR-211-3p	XM_005460453.1	150	-24.44	150	-24.44	2465	21	6299	5027
miR-211-3p	XM_003445058.2	146	-20.71	146	-20.71	2467	21	3037	2402
miR-211-3p	XM_003457724.2	145	-17.73	145	-17.73	2483	21	761	134
miR-211-3p	XM_005475210.1	159	-22.46	159	-22.46	2503	21	1278	338
miR-211-3p	XM_005472302.1	149	-22.23	149	-22.23	2512	21	5912	4759
miR-211-3p	XM_005470478.1	140	-16.96	140	-16.96	2525	21	5041	1385
miR-211-3p	XM_005470477.1	140	-16.96	140	-16.96	2526	21	5044	1385
miR-211-3p	XM_005470479.1	140	-16.96	140	-16.96	2527	21	5014	1385
miR-211-3p	XM_003456236.2	150	-25.04	150	-25.04	2528	21	2493	1292
miR-211-3p	XM_003455269.2	163	-22.35	163	-22.35	2545	21	3021	441
miR-211-3p	XM_005459788.1	163	-22.35	163	-22.35	2546	21	3021	441
miR-211-3p	XM_005459789.1	163	-22.35	163	-22.35	2547	21	3021	441
miR-211-3p	XM_005470844.1	142	-14.09	142	-14.09	2592	21	2693	375
miR-211-3p	XM_005454392.1	147	-17.67	147	-17.67	2604	21	3901	439
miR-211-3p	XM_005454390.1	147	-17.67	147	-17.67	2605	21	4048	439
miR-211-3p	XM_005454391.1	147	-17.67	147	-17.67	2606	21	4048	439
miR-211-3p	XM_005450456.1	146	-20.15	146	-20.15	2610	21	10305	1721
miR-211-3p	XM_005450455.1	146	-20.15	146	-20.15	2611	21	10318	1721
miR-211-3p	XM_005450454.1	146	-20.15	146	-20.15	2612	21	10422	1721
miR-211-3p	XM_005469710.1	140	-14.85	140	-14.85	2614	21	9918	8417
miR-211-3p	XM_005469711.1	140	-14.85	140	-14.85	2615	21	9918	8417
miR-211-3p	XM_005462878.1	141	-15.99	141	-15.99	2627	21	11085	103
miR-211-3p	XM_005468618.1	140	-17.97	140	-17.97	2633	21	2995	2784
miR-211-3p	XM_003446386.2	140	-17.97	140	-17.97	2634	21	3001	2790
miR-211-3p	XM_005468619.1	140	-17.97	140	-17.97	2635	21	3004	2793
miR-211-3p	XM_005468621.1	140	-17.97	140	-17.97	2636	21	2575	2364
miR-211-3p	XM_005452460.1	154	-22.96	154	-22.96	2643	21	3338	667
miR-211-3p	XM_005452461.1	154	-22.96	154	-22.96	2644	21	3338	667
miR-211-3p	XM_005463162.1	140	-16	140	-16	2651	21	4605	353
miR-211-3p	XM_005448777.1	143	-15.16	143	-15.16	2654	21	3538	71
miR-211-3p	XM_005448778.1	143	-15.16	143	-15.16	2655	21	3538	71
miR-211-3p	XM_005448779.1	143	-15.16	143	-15.16	2656	21	3538	71
miR-211-3p	XM_005448780.1	143	-15.16	143	-15.16	2657	21	3538	71
miR-211-3p	XM_005448781.1	143	-15.16	143	-15.16	2658	21	3538	71
miR-211-3p	XM_005450645.1	163	-25.56	163	-25.56	2663	21	4834	4653
miR-211-3p	XM_005455790.1	142	-21.53	142	-21.53	2684	21	6821	3310
miR-211-3p	XM_005471745.1	148	-18.75	148	-18.75	2689	21	2213	382
miR-211-3p	XM_005471746.1	148	-18.75	148	-18.75	2690	21	2213	382
miR-211-3p	XM_003438745.2	140	-16.94	140	-16.94	2711	21	2923	2506
miR-211-3p	XM_005453368.1	158	-26.22	158	-26.22	2749	21	8887	1640
miR-211-3p	XM_005453367.1	158	-26.22	158	-26.22	2751	21	8887	1640
miR-211-3p	XM_005453370.1	158	-26.22	158	-26.22	2752	21	1743	1640
miR-211-3p	XM_005453369.1	158	-26.22	158	-26.22	2753	21	1764	1640
miR-211-3p	XM_003447842.2	158	-26.22	158	-26.22	2756	21	8896	1649
miR-211-3p	XM_005475270.1	140	-14.86	140	-14.86	2757	21	1668	1640
miR-211-3p	XM_005475271.1	140	-14.86	140	-14.86	2758	21	1668	1640
miR-211-3p	XM_005475272.1	140	-14.86	140	-14.86	2759	21	1668	1640
miR-211-3p	XM_005472633.1	140	-15.9	140	-15.9	2765	21	4349	1389
miR-211-3p	XM_005451760.1	291	-43.09	146	-22.94	2789	21	10480	7088 5739
miR-211-3p	XM_005451765.1	291	-43.09	146	-22.94	2790	21	10477	7088 5739
miR-211-3p	XM_005451761.1	291	-43.09	146	-22.94	2791	21	10480	7088 5742
miR-211-3p	XM_005451764.1	291	-43.09	146	-22.94	2792	21	10441	7091 5742
miR-211-3p	XM_005451759.1	291	-43.09	146	-22.94	2793	21	10483	7091 5742
miR-211-3p	XM_005451762.1	291	-43.09	146	-22.94	2794	21	8908	7091 5742
miR-211-3p	XM_005451763.1	291	-43.09	146	-22.94	2795	21	10480	7091 5742
miR-211-3p	XM_005472956.1	142	-16.72	142	-16.72	2814	21	3737	2859
miR-211-3p	XM_003448558.2	142	-16.72	142	-16.72	2815	21	5645	2859
miR-211-3p	XM_003452299.2	146	-21.77	146	-21.77	2837	21	4005	480
miR-211-3p	XM_003444533.2	458	-77.21	166	-33.49	2882	21	13594	1171 5799 2155
miR-211-3p	XM_003454682.2	165	-23	165	-23	2885	21	2786	996
miR-211-3p	XM_005474727.1	150	-19.88	150	-19.88	2894	21	2714	1160
miR-211-3p	XM_005474728.1	150	-19.88	150	-19.88	2895	21	2714	1160
miR-211-3p	XM_005474729.1	150	-19.88	150	-19.88	2896	21	2714	1160
miR-211-3p	XM_005474730.1	150	-19.88	150	-19.88	2897	21	2714	1160
miR-211-3p	XM_005477351.1	289	-43.46	145	-24.71	2930	21	3500	2719 37
miR-211-3p	XM_003446560.2	154	-23.96	154	-23.96	2955	21	2793	154
miR-211-3p	XM_005459848.1	142	-16.72	142	-16.72	2982	21	787	360
miR-211-3p	XM_005463717.1	143	-14.71	143	-14.71	2989	21	2841	506
miR-211-3p	XM_005463716.1	143	-14.71	143	-14.71	2990	21	2994	698
miR-211-3p	XM_005463715.1	143	-14.71	143	-14.71	2991	21	3033	698
miR-211-3p	XM_003444715.2	149	-22.75	149	-22.75	3001	21	4590	1457
miR-211-3p	XM_005467567.1	149	-22.75	149	-22.75	3002	21	4590	1457
miR-211-3p	XM_003451460.2	146	-17.5	146	-17.5	3014	21	6898	1677
miR-211-3p	XM_005452671.1	294	-36.98	147	-18.49	3019	21	6828	1339 1375
miR-211-3p	XM_005452670.1	294	-36.98	147	-18.49	3020	21	6870	1381 1417
miR-211-3p	XM_005464060.1	144	-17.67	144	-17.67	3028	21	5617	3164
miR-211-3p	XM_005464058.1	144	-17.67	144	-17.67	3029	21	5662	3209
miR-211-3p	XM_005464059.1	144	-17.67	144	-17.67	3030	21	5653	3200
miR-211-3p	XM_005457861.1	287	-35.02	147	-21.1	3032	21	5376	2108 1043
miR-211-3p	XM_005478277.1	144	-17.77	144	-17.77	3043	21	5973	4854
miR-211-3p	XM_003446654.2	295	-43.06	154	-25.52	3044	21	3589	752 2371
miR-211-3p	XM_005452412.1	295	-43.06	154	-25.52	3045	21	3589	752 2371
miR-211-3p	XM_003442710.2	158	-24	158	-24	3054	21	119	38
miR-211-3p	XM_005453305.1	327	-52.17	164	-27.24	3112	21	2397	1715 1522
miR-211-3p	XM_005470163.1	150	-24.47	150	-24.47	3115	21	3063	2665
miR-211-3p	XM_005468620.1	140	-16.89	140	-16.89	3129	21	202	1
miR-211-3p	XM_003443421.2	149	-18.71	149	-18.71	3166	21	13003	12745
miR-211-3p	XM_005467210.1	149	-18.71	149	-18.71	3167	21	13009	12751
miR-211-3p	XM_005470424.1	302	-43.59	158	-23.89	3175	21	4186	647 2012
miR-211-3p	XM_005470425.1	302	-43.59	158	-23.89	3176	21	4183	647 2012
miR-211-3p	XM_003440222.2	302	-43.59	158	-23.89	3177	21	4120	647 2012
miR-211-3p	XM_003438241.2	140	-15.86	140	-15.86	3199	21	4885	1508
miR-211-3p	XM_005473200.1	145	-16.3	145	-16.3	3208	21	3195	3132
miR-211-3p	XM_005455940.1	154	-25.06	154	-25.06	3224	21	2088	1629
miR-211-3p	XM_003451204.2	154	-25.06	154	-25.06	3225	21	2088	1629
miR-211-3p	XM_003447914.2	140	-19.39	140	-19.39	3236	21	3266	1109
miR-211-3p	XM_005454217.1	144	-17.36	144	-17.36	3249	21	1517	1034
miR-211-3p	XM_005452040.1	142	-17.4	142	-17.4	3269	21	1480	364
miR-211-3p	XM_005452038.1	142	-17.4	142	-17.4	3270	21	1977	364
miR-211-3p	XM_005452039.1	142	-17.4	142	-17.4	3271	21	1977	364
miR-211-3p	XM_005459896.1	153	-18.52	153	-18.52	3277	21	8932	1192
miR-211-3p	XM_003454234.2	150	-19.94	150	-19.94	3280	21	3901	2962
miR-211-3p	XM_005458742.1	150	-19.94	150	-19.94	3281	21	3901	2962
miR-211-3p	XM_005452355.1	147	-19.79	147	-19.79	3285	21	2663	1867
miR-211-3p	XM_005455367.1	140	-14.63	140	-14.63	3289	21	2181	1126
miR-211-3p	XM_005455368.1	140	-14.63	140	-14.63	3290	21	2181	1126
miR-211-3p	XM_005448776.1	143	-15.16	143	-15.16	3291	21	4507	1040
miR-211-3p	XM_005472268.1	140	-24.12	140	-24.12	3308	21	4092	1958
miR-211-3p	XM_005472269.1	140	-24.12	140	-24.12	3309	21	4092	1958
miR-211-3p	XM_005470162.1	150	-24.47	150	-24.47	3324	21	4828	4430
miR-211-3p	XM_005459431.1	140	-14.51	140	-14.51	3331	21	4608	510
miR-211-3p	XM_005459432.1	140	-14.51	140	-14.51	3332	21	4608	510
miR-211-3p	XM_005467465.1	164	-27.44	164	-27.44	3357	21	5898	3958
miR-211-3p	XM_005468721.1	145	-19.14	145	-19.14	3366	21	5509	58
miR-211-3p	XM_005468722.1	145	-19.14	145	-19.14	3367	21	5506	58
miR-211-3p	XM_005468720.1	145	-19.14	145	-19.14	3368	21	5542	58
miR-211-3p	XM_005469805.1	145	-17.97	145	-17.97	3369	21	9867	146
miR-211-3p	XM_003449696.2	145	-17.97	145	-17.97	3370	21	9867	146
miR-211-3p	XM_005469806.1	145	-17.97	145	-17.97	3371	21	9831	146
miR-211-3p	XM_005464873.1	293	-38.28	153	-21.14	3383	21	12682	5879 9934
miR-187-3p	XM_005464550.1	153	-15.39	153	-15.39	3397	19	767	240
miR-187-3p	XM_005468779.1	161	-17.59	161	-17.59	3515	19	3692	2367
miR-187-3p	XM_005468780.1	161	-17.59	161	-17.59	3516	19	3692	2367
miR-187-3p	XM_005473909.1	150	-21.59	150	-21.59	3536	19	983	328
miR-187-3p	XM_005458662.1	169	-22.02	169	-22.02	3563	19	5028	3699
miR-187-3p	XM_005458663.1	169	-22.02	169	-22.02	3564	19	5028	3699
miR-187-3p	XM_003439842.2	158	-22.01	158	-22.01	3567	19	1907	140
miR-187-3p	XM_005468724.1	293	-34.08	147	-17.15	3676	19	5223	2244 471
miR-187-3p	XM_005468725.1	293	-34.08	147	-17.15	3677	19	5223	2244 471
miR-187-3p	XM_005457954.1	145	-15.15	145	-15.15	3696	19	8092	2501
miR-187-3p	XM_005459453.1	141	-18.13	141	-18.13	3718	19	5204	1848
miR-187-3p	XM_003449836.2	148	-15.13	148	-15.13	3736	19	1234	684
miR-187-3p	XM_005450456.1	287	-28.85	147	-15.35	3738	19	10305	3065 8349
miR-187-3p	XM_005450455.1	287	-28.85	147	-15.35	3739	19	10318	3065 8466
miR-187-3p	XM_005450454.1	287	-28.85	147	-15.35	3740	19	10422	3065 8466
miR-187-3p	XM_005462878.1	294	-31.35	151	-16.47	3755	19	11085	3079 4620
miR-187-3p	XM_003450453.2	148	-16	148	-16	3794	19	6076	5939
miR-187-3p	XM_005448563.1	153	-18.42	153	-18.42	3802	19	1042	708
miR-187-3p	XM_005448564.1	153	-18.42	153	-18.42	3803	19	1042	708
miR-187-3p	XM_005448565.1	153	-18.42	153	-18.42	3804	19	1042	708
miR-187-3p	XM_005448566.1	153	-18.42	153	-18.42	3805	19	1042	708
miR-187-3p	XM_005467794.1	156	-18.06	156	-18.06	3847	19	3969	2295
miR-187-3p	XM_005467792.1	156	-18.06	156	-18.06	3849	19	4077	2403
miR-187-3p	XM_005467790.1	156	-18.06	156	-18.06	3850	19	4068	2394
miR-187-3p	XM_005467791.1	156	-18.06	156	-18.06	3852	19	4062	2388
miR-187-3p	XM_005453368.1	155	-20.22	155	-20.22	3877	19	8887	4819
miR-187-3p	XM_005453367.1	155	-20.22	155	-20.22	3879	19	8887	4819
miR-187-3p	XM_003447842.2	155	-20.22	155	-20.22	3884	19	8896	4828
miR-187-3p	XM_003447683.2	143	-14.92	143	-14.92	3903	19	639	122
miR-187-3p	XM_005469634.1	143	-14.92	143	-14.92	3904	19	639	122
miR-187-3p	XM_005457153.1	142	-15.82	142	-15.82	3915	19	1653	65
miR-187-3p	XM_005451760.1	301	-41.07	156	-23.12	3917	19	10480	2118 9169
miR-187-3p	XM_005451765.1	301	-41.07	156	-23.12	3918	19	10477	2118 9166
miR-187-3p	XM_005451761.1	301	-41.07	156	-23.12	3919	19	10480	2118 9169
miR-187-3p	XM_005451764.1	301	-41.07	156	-23.12	3920	19	10441	2118 9130
miR-187-3p	XM_005451759.1	301	-41.07	156	-23.12	3921	19	10483	2118 9172
miR-187-3p	XM_005451762.1	156	-23.12	156	-23.12	3922	19	8908	2118
miR-187-3p	XM_005451763.1	301	-41.07	156	-23.12	3923	19	10480	2118 9169
miR-187-3p	XM_005459908.1	155	-23.36	155	-23.36	3925	19	4117	2019
miR-187-3p	XM_005458669.1	145	-19.14	145	-19.14	3926	19	4412	276
miR-187-3p	XM_005458670.1	145	-19.14	145	-19.14	3927	19	4412	276
miR-187-3p	XM_005456008.1	143	-13.7	143	-13.7	3960	19	2094	1990
miR-187-3p	XM_003451291.2	141	-17.55	141	-17.55	3980	19	594	36
miR-187-3p	XM_005452377.1	308	-35.35	160	-18.3	3997	19	3477	141 2281
miR-187-3p	XM_005455995.1	283	-25.39	142	-13.23	4005	19	4815	2254 90
miR-187-3p	XM_005455996.1	283	-25.39	142	-13.23	4006	19	4815	2254 90
miR-187-3p	XM_003444533.2	151	-20.54	151	-20.54	4010	19	13594	2364
miR-187-3p	XM_005473561.1	153	-15.51	153	-15.51	4012	19	227	109
miR-187-3p	XM_005471907.1	147	-14.51	147	-14.51	4017	19	558	445
miR-187-3p	XM_005470205.1	150	-23.72	150	-23.72	4073	19	4571	4024
miR-187-3p	XM_005470207.1	150	-23.72	150	-23.72	4074	19	4571	4024
miR-187-3p	XM_005470208.1	150	-23.72	150	-23.72	4075	19	4571	4024
miR-187-3p	XM_005470206.1	150	-23.72	150	-23.72	4076	19	4568	4021
miR-187-3p	XM_005459094.1	143	-19.67	143	-19.67	4122	19	4767	1823
miR-187-3p	XM_003446549.2	158	-21.8	158	-21.8	4138	19	175	4
miR-187-3p	XM_003446654.2	152	-19.67	152	-19.67	4172	19	3589	2165
miR-187-3p	XM_005452412.1	152	-19.67	152	-19.67	4173	19	3589	2165
miR-187-3p	XM_005472975.1	291	-33.34	146	-17.45	4199	19	12775	5395 4905
miR-187-3p	XM_005454805.1	150	-21.32	150	-21.32	4203	19	10157	3514
miR-187-3p	XM_005454804.1	150	-21.32	150	-21.32	4204	19	10187	3514
miR-187-3p	XM_003443045.2	145	-20.65	145	-20.65	4255	19	3467	177
miR-187-3p	XM_005472825.1	145	-20.65	145	-20.65	4256	19	3467	177
miR-187-3p	XM_005472915.1	154	-20.52	154	-20.52	4351	19	4880	4659
miR-187-3p	XM_005449144.1	142	-13.54	142	-13.54	4362	19	1847	1586
miR-187-3p	XM_005449145.1	142	-13.54	142	-13.54	4363	19	1847	1586
miR-187-3p	XM_005454568.1	165	-23.57	165	-23.57	4372	19	1228	529
miR-187-3p	XM_005472636.1	173	-27.08	173	-27.08	4430	19	2398	527
miR-187-3p	XM_005470787.1	164	-27.92	164	-27.92	4477	19	7737	6224
miR-187-3p	XM_005467465.1	148	-16.56	148	-16.56	4485	19	5898	3543
miR-187-3p	XM_005469805.1	153	-20.87	153	-20.87	4497	19	9867	3618
miR-187-3p	XM_003449696.2	153	-20.87	153	-20.87	4498	19	9867	3618
miR-187-3p	XM_005469806.1	153	-20.87	153	-20.87	4499	19	9831	3618
miR-187-3p	XM_005464873.1	151	-20.01	151	-20.01	4511	19	12682	7052
miR-128-5p	XM_005454554.1	155	-24.72	155	-24.72	4595	23	4796	805
miR-128-5p	XM_003447815.2	148	-29.67	148	-29.67	4637	23	2893	210
miR-128-5p	XM_005453301.1	148	-29.67	148	-29.67	4638	23	2893	210
miR-128-5p	XM_005453302.1	148	-29.67	148	-29.67	4639	23	2893	210
miR-128-5p	XM_003456236.2	147	-24.06	147	-24.06	4784	23	2493	274
miR-128-5p	XM_005477134.1	301	-60.5	157	-31.59	4785	23	2955	1988 2022
miR-128-5p	XM_005457954.1	151	-26.36	151	-26.36	4824	23	8092	2596
miR-128-5p	XM_005459453.1	149	-21.88	149	-21.88	4846	23	5204	2683
miR-128-5p	XM_003449836.2	154	-20.79	154	-20.79	4864	23	1234	1097
miR-128-5p	XM_005469710.1	308	-54.95	157	-28.89	4870	23	9918	3476 7864
miR-128-5p	XM_005469711.1	308	-54.95	157	-28.89	4871	23	9918	3476 7864
miR-128-5p	XM_003457752.2	156	-32.24	156	-32.24	4905	23	604	495
miR-128-5p	XM_005462650.1	156	-32.24	156	-32.24	4906	23	604	495
miR-128-5p	XM_005463162.1	152	-27.97	152	-27.97	4907	23	4605	2273
miR-128-5p	XM_005455790.1	151	-23.8	151	-23.8	4940	23	6821	3301
miR-128-5p	XM_005453265.1	161	-22.28	161	-22.28	4973	23	2802	1784
miR-128-5p	XM_005453368.1	155	-22.56	155	-22.56	5005	23	8887	843
miR-128-5p	XM_005453372.1	155	-22.56	155	-22.56	5006	23	1685	843
miR-128-5p	XM_005453367.1	155	-22.56	155	-22.56	5007	23	8887	843
miR-128-5p	XM_005453370.1	155	-22.56	155	-22.56	5008	23	1743	843
miR-128-5p	XM_005453369.1	155	-22.56	155	-22.56	5009	23	1764	843
miR-128-5p	XM_005453373.1	155	-22.56	155	-22.56	5010	23	1664	843
miR-128-5p	XM_005453371.1	155	-22.56	155	-22.56	5011	23	2442	843
miR-128-5p	XM_003447842.2	155	-22.56	155	-22.56	5012	23	8896	852
miR-128-5p	XM_005455995.1	164	-32.64	164	-32.64	5133	23	4815	3304
miR-128-5p	XM_005455996.1	164	-32.64	164	-32.64	5134	23	4815	3304
miR-128-5p	XM_003444818.2	153	-21.17	153	-21.17	5135	23	1256	203
miR-128-5p	XM_005457861.1	151	-22.35	151	-22.35	5288	23	5376	2812
miR-128-5p	XM_005478277.1	148	-20.81	148	-20.81	5299	23	5973	2331
miR-128-5p	XM_005475711.1	162	-23.79	162	-23.79	5311	23	2633	1016
miR-128-5p	XM_005450481.1	145	-18.88	145	-18.88	5420	23	3049	1442
miR-128-5p	XM_005459347.1	147	-20.9	147	-20.9	5495	23	2593	1567
miR-128-5p	XM_005472268.1	151	-23.74	151	-23.74	5564	23	4092	1287
miR-128-5p	XM_005472269.1	151	-23.74	151	-23.74	5565	23	4092	1287
miR-128-5p	XM_005470162.1	140	-19.35	140	-19.35	5580	23	4828	1007
miR-128-5p	XM_005477133.1	301	-60.5	157	-31.59	5610	23	2228	1261 1295
miR-128-5p	XM_005477136.1	301	-60.5	157	-31.59	5611	23	2228	1261 1295
miR-128-5p	XM_005477135.1	301	-60.5	157	-31.59	5612	23	2333	1261 1295
miR-128-5p	XM_005469805.1	453	-72.49	154	-27.7	5625	23	9867	1 7447 9204
miR-128-5p	XM_003449696.2	453	-72.49	154	-27.7	5626	23	9867	1 7447 9204
miR-128-5p	XM_005469806.1	453	-72.49	154	-27.7	5627	23	9831	1 7447 9168
miR-301d-3p	XM_003450624.2	149	-12.24	149	-12.24	5644	23	1792	1646
miR-301d-3p	XM_005455405.1	149	-12.24	149	-12.24	5645	23	1792	1646
miR-301d-3p	XM_005468374.1	447	-36.69	157	-13.95	5651	23	4475	769 509 97
miR-301d-3p	XM_005468375.1	447	-36.69	157	-13.95	5652	23	4475	769 509 97
miR-301d-3p	XM_005450248.1	156	-16.36	156	-16.36	5656	23	449	6
miR-301d-3p	XM_005450245.1	156	-16.36	156	-16.36	5657	23	1974	6
miR-301d-3p	XM_005450246.1	156	-16.36	156	-16.36	5658	23	1974	6
miR-301d-3p	XM_005450247.1	156	-16.36	156	-16.36	5659	23	1974	6
miR-301d-3p	XM_005450250.1	156	-16.36	156	-16.36	5660	23	1974	6
miR-301d-3p	XM_005450251.1	156	-16.36	156	-16.36	5661	23	1974	6
miR-301d-3p	XM_005468723.1	156	-17.43	156	-17.43	5668	23	5901	2374
miR-301d-3p	XM_005461888.1	155	-18.64	155	-18.64	5673	23	7504	7425
miR-301d-3p	XM_005461889.1	155	-18.64	155	-18.64	5674	23	7432	7353
miR-301d-3p	XM_005457958.1	149	-13.56	149	-13.56	5675	23	524	113
miR-301d-3p	XM_005469469.1	151	-14.02	151	-14.02	5686	23	15000	14056
miR-301d-3p	XM_005469470.1	151	-14.02	151	-14.02	5687	23	15018	14074
miR-301d-3p	XM_005468968.1	152	-11.24	152	-11.24	5688	23	853	365
miR-301d-3p	XM_005460529.1	305	-25.73	158	-15.52	5696	23	6980	6926 6007
miR-301d-3p	XM_005462019.1	150	-10.43	150	-10.43	5724	23	1502	767
miR-301d-3p	XM_005462020.1	150	-10.43	150	-10.43	5725	23	1502	767
miR-301d-3p	XM_005456442.1	151	-16.91	151	-16.91	5735	23	2125	2055
miR-301d-3p	XM_005456443.1	151	-16.91	151	-16.91	5736	23	2125	2055
miR-301d-3p	XM_005456444.1	151	-16.91	151	-16.91	5737	23	2125	2055
miR-301d-3p	XM_005468779.1	147	-9.85	147	-9.85	5771	23	3692	2786
miR-301d-3p	XM_005468780.1	147	-9.85	147	-9.85	5772	23	3692	2786
miR-301d-3p	XM_005461198.1	154	-9.65	154	-9.65	5781	23	325	224
miR-301d-3p	XM_005461199.1	154	-9.65	154	-9.65	5782	23	325	224
miR-301d-3p	XM_005461108.1	294	-21.41	149	-13.24	5812	23	7598	5782 6525
miR-301d-3p	XM_003456377.2	294	-21.41	149	-13.24	5813	23	7598	5782 6525
miR-301d-3p	XM_003456376.2	294	-21.41	149	-13.24	5814	23	7598	5782 6525
miR-301d-3p	XM_005458662.1	155	-14.45	155	-14.45	5819	23	5028	761
miR-301d-3p	XM_005458663.1	155	-14.45	155	-14.45	5820	23	5028	761
miR-301d-3p	XM_003439842.2	151	-12.85	151	-12.85	5823	23	1907	1680
miR-301d-3p	XM_003448974.2	152	-13.69	152	-13.69	5825	23	7969	3808
miR-301d-3p	XM_005474901.1	152	-13.69	152	-13.69	5826	23	7969	3808
miR-301d-3p	XM_005474899.1	152	-13.69	152	-13.69	5827	23	7966	3805
miR-301d-3p	XM_005474900.1	152	-13.69	152	-13.69	5828	23	7966	3805
miR-301d-3p	XM_003457723.2	160	-15.65	160	-15.65	5830	23	1540	1418
miR-301d-3p	XM_005455754.1	315	-32.41	167	-21.62	5859	23	2684	1358 2233
miR-301d-3p	XM_005448435.1	163	-21.7	163	-21.7	5863	23	472	232
miR-301d-3p	XM_005456375.1	158	-15.23	158	-15.23	5865	23	5510	579
miR-301d-3p	XM_005463463.1	149	-12.58	149	-12.58	5868	23	2141	106
miR-301d-3p	XM_005465251.1	173	-21.05	173	-21.05	5882	23	629	230
miR-301d-3p	XM_005472302.1	158	-17.69	158	-17.69	5896	23	5912	1069
miR-301d-3p	XM_005462484.1	147	-10	147	-10	5901	23	3502	3220
miR-301d-3p	XM_003448556.2	147	-17.72	147	-17.72	5920	23	1421	162
miR-301d-3p	XM_003440999.2	150	-17	150	-17	5935	23	864	42
miR-301d-3p	XM_005474057.1	150	-17	150	-17	5936	23	864	42
miR-301d-3p	XM_005474058.1	150	-17	150	-17	5937	23	864	42
miR-301d-3p	XM_005474059.1	150	-17	150	-17	5938	23	864	42
miR-301d-3p	XM_005474060.1	150	-17	150	-17	5939	23	864	42
miR-301d-3p	XM_005470113.1	155	-14.83	155	-14.83	5946	23	2055	511
miR-301d-3p	XM_005470114.1	155	-14.83	155	-14.83	5947	23	2055	511
miR-301d-3p	XM_005459453.1	148	-17.61	148	-17.61	5974	23	5204	3824
miR-301d-3p	XM_003449836.2	150	-15.49	150	-15.49	5992	23	1234	662
miR-301d-3p	XM_005462878.1	144	-17.19	144	-17.19	6011	23	11085	3508
miR-301d-3p	XM_005479177.1	146	-11.19	146	-11.19	6014	23	10254	991
miR-301d-3p	XM_005449070.1	162	-17.11	162	-17.11	6030	23	2620	903
miR-301d-3p	XM_005449071.1	162	-17.11	162	-17.11	6031	23	2620	903
miR-301d-3p	XM_005448777.1	453	-40.94	152	-17.95	6038	23	3538	2642 3073 2612
miR-301d-3p	XM_005448778.1	453	-40.94	152	-17.95	6039	23	3538	2642 3073 2612
miR-301d-3p	XM_005448779.1	453	-40.94	152	-17.95	6040	23	3538	2642 3073 2612
miR-301d-3p	XM_005448780.1	453	-40.94	152	-17.95	6041	23	3538	2642 3073 2612
miR-301d-3p	XM_005448781.1	453	-40.94	152	-17.95	6042	23	3538	2642 3073 2612
miR-301d-3p	XM_005450645.1	155	-15.96	155	-15.96	6047	23	4834	433
miR-301d-3p	XM_003450453.2	151	-11.74	151	-11.74	6050	23	6076	5622
miR-301d-3p	XM_005471933.1	147	-16.09	147	-16.09	6071	23	870	679
miR-301d-3p	XM_005471934.1	147	-16.09	147	-16.09	6072	23	870	679
miR-301d-3p	XM_005447753.1	143	-15.27	143	-15.27	6079	23	2042	89
miR-301d-3p	XM_005447754.1	143	-15.27	143	-15.27	6080	23	2042	89
miR-301d-3p	XM_005447755.1	143	-15.27	143	-15.27	6081	23	2042	89
miR-301d-3p	XM_003437725.2	143	-15.27	143	-15.27	6082	23	2042	89
miR-301d-3p	XM_003452648.2	153	-10.67	153	-10.67	6090	23	2907	1381
miR-301d-3p	XM_005471860.1	160	-17.82	160	-17.82	6092	23	2094	786
miR-301d-3p	XM_005477603.1	156	-17.47	156	-17.47	6116	23	1253	221
miR-301d-3p	XM_003440064.2	153	-18.65	153	-18.65	6120	23	3709	19
miR-301d-3p	XM_005470472.1	153	-18.65	153	-18.65	6121	23	3769	19
miR-301d-3p	XM_005470473.1	153	-18.65	153	-18.65	6122	23	3706	19
miR-301d-3p	XM_005456435.1	160	-17.33	160	-17.33	6125	23	1751	1433
miR-301d-3p	XM_005456436.1	160	-17.33	160	-17.33	6126	23	1751	1433
miR-301d-3p	XM_005450303.1	151	-13.76	151	-13.76	6151	23	183	57
miR-301d-3p	XM_005450304.1	151	-13.76	151	-13.76	6152	23	183	57
miR-301d-3p	XM_005473149.1	159	-17.08	159	-17.08	6161	23	1064	88
miR-301d-3p	XM_005473150.1	159	-17.08	159	-17.08	6162	23	1064	88
miR-301d-3p	XM_005473151.1	159	-17.08	159	-17.08	6163	23	1064	88
miR-301d-3p	XM_005459908.1	312	-35.18	161	-19.74	6181	23	4117	2720 146
miR-301d-3p	XM_005458669.1	309	-37.78	159	-19.6	6182	23	4412	915 1997
miR-301d-3p	XM_005458670.1	309	-37.78	159	-19.6	6183	23	4412	915 1997
miR-301d-3p	XM_005454089.1	153	-15.73	153	-15.73	6190	23	2960	250
miR-301d-3p	XM_005460731.1	154	-17.98	154	-17.98	6207	23	1502	829
miR-301d-3p	XM_005460732.1	154	-17.98	154	-17.98	6208	23	1502	829
miR-301d-3p	XM_003452299.2	150	-13.39	150	-13.39	6221	23	4005	2893
miR-301d-3p	XM_005452403.1	308	-27.08	159	-13.7	6229	23	10513	8792 2940
miR-301d-3p	XM_005452404.1	308	-27.08	159	-13.7	6230	23	10618	8897 3045
miR-301d-3p	XM_005452402.1	308	-27.08	159	-13.7	6231	23	10633	8912 3060
miR-301d-3p	XM_005473670.1	154	-10.96	154	-10.96	6232	23	2487	1929
miR-301d-3p	XM_005473671.1	154	-10.96	154	-10.96	6233	23	2487	1929
miR-301d-3p	XM_005461459.1	156	-13.58	156	-13.58	6241	23	127	69
miR-301d-3p	XM_005469714.1	148	-11.41	148	-11.41	6246	23	3152	1590
miR-301d-3p	XM_005478878.1	154	-14.17	154	-14.17	6251	23	3362	3091
miR-301d-3p	XM_005478879.1	154	-14.17	154	-14.17	6252	23	3359	3088
miR-301d-3p	XM_005457463.1	154	-11.45	154	-11.45	6256	23	3891	3736
miR-301d-3p	XM_003452675.2	154	-11.45	154	-11.45	6257	23	3891	3736
miR-301d-3p	XM_003444818.2	154	-16.01	154	-16.01	6263	23	1256	106
miR-301d-3p	XM_005450956.1	923	-94.25	162	-22.06	6271	23	10260	6305 6089 5896 8083 2318 8391
miR-301d-3p	XM_005450957.1	923	-94.25	162	-22.06	6272	23	10260	6305 6089 5896 8083 2318 8391
miR-301d-3p	XM_005448433.1	163	-21.7	163	-21.7	6286	23	458	218
miR-301d-3p	XM_003443233.2	144	-15.51	144	-15.51	6290	23	1222	534
miR-301d-3p	XM_005455318.1	170	-21.61	170	-21.61	6297	23	1208	504
miR-301d-3p	XM_005469986.1	308	-31.84	155	-19.4	6315	23	1302	18 968
miR-301d-3p	XM_003439377.2	164	-11.77	164	-11.77	6316	23	3064	2628
miR-301d-3p	XM_005478981.1	307	-25.96	159	-17.52	6333	23	3050	1733 2582
miR-301d-3p	XM_005478982.1	307	-25.96	159	-17.52	6334	23	3050	1733 2582
miR-301d-3p	XM_005459848.1	151	-12.48	151	-12.48	6366	23	787	261
miR-301d-3p	XM_005463717.1	152	-14.3	152	-14.3	6373	23	2841	2725
miR-301d-3p	XM_005463716.1	152	-14.3	152	-14.3	6374	23	2994	2878
miR-301d-3p	XM_005463715.1	152	-14.3	152	-14.3	6375	23	3033	2917
miR-301d-3p	XM_005448432.1	163	-21.7	163	-21.7	6393	23	510	270
miR-301d-3p	XM_005477693.1	145	-10.27	145	-10.27	6397	23	847	800
miR-301d-3p	XM_003458770.2	153	-14.58	153	-14.58	6417	23	494	213
miR-301d-3p	XM_003446654.2	304	-29.15	154	-16.13	6428	23	3589	2827 2236
miR-301d-3p	XM_005452412.1	304	-29.15	154	-16.13	6429	23	3589	2827 2236
miR-301d-3p	XM_003443086.2	155	-14.59	155	-14.59	6430	23	738	564
miR-301d-3p	XM_005468485.1	155	-14.59	155	-14.59	6431	23	738	564
miR-301d-3p	XM_005469985.1	308	-31.84	155	-19.4	6443	23	3700	2416 3366
miR-301d-3p	XM_005469987.1	308	-31.84	155	-19.4	6444	23	3697	2413 3363
miR-301d-3p	XM_005469988.1	308	-31.84	155	-19.4	6445	23	3616	2332 3282
miR-301d-3p	XM_003454184.2	141	-9.22	141	-9.22	6448	23	37	1
miR-301d-3p	XM_005460316.1	147	-14.37	147	-14.37	6474	23	1048	571
miR-301d-3p	XM_003455621.2	147	-14.37	147	-14.37	6475	23	1048	571
miR-301d-3p	XM_005460317.1	147	-14.37	147	-14.37	6476	23	1048	571
miR-301d-3p	XM_005470756.1	153	-10.47	153	-10.47	6477	23	2887	116
miR-301d-3p	XM_005470757.1	153	-10.47	153	-10.47	6478	23	2887	116
miR-301d-3p	XM_005470758.1	153	-10.47	153	-10.47	6479	23	2887	116
miR-301d-3p	XM_005470759.1	153	-10.47	153	-10.47	6480	23	2887	116
miR-301d-3p	XM_005470760.1	153	-10.47	153	-10.47	6481	23	2887	116
miR-301d-3p	XM_005451407.1	147	-14.28	147	-14.28	6482	23	1426	715
miR-301d-3p	XM_005451408.1	147	-14.28	147	-14.28	6483	23	1426	715
miR-301d-3p	XM_005475318.1	152	-19.04	152	-19.04	6486	23	3705	2691
miR-301d-3p	XM_005475319.1	152	-19.04	152	-19.04	6487	23	3705	2691
miR-301d-3p	XM_005475320.1	152	-19.04	152	-19.04	6488	23	3705	2691
miR-301d-3p	XM_005470163.1	302	-38.76	152	-22.69	6499	23	3063	1049 742
miR-301d-3p	XM_005449445.1	146	-16.98	146	-16.98	6507	23	3522	1976
miR-301d-3p	XM_003447640.2	143	-15.57	143	-15.57	6508	23	11034	9225
miR-301d-3p	XM_003446837.2	147	-17.75	147	-17.75	6510	23	666	376
miR-301d-3p	XM_005465569.1	157	-14.73	157	-14.73	6532	23	800	546
miR-301d-3p	XM_003446649.2	159	-13.38	159	-13.38	6539	23	7359	5638
miR-301d-3p	XM_005450638.1	161	-19.17	161	-19.17	6541	23	680	151
miR-301d-3p	XM_003443421.2	152	-16.43	152	-16.43	6550	23	13003	6151
miR-301d-3p	XM_005467210.1	152	-16.43	152	-16.43	6551	23	13009	6157
miR-301d-3p	XM_005461197.1	154	-9.65	154	-9.65	6555	23	1940	1839
miR-301d-3p	XM_005467438.1	165	-16.83	165	-16.83	6564	23	2888	1322
miR-301d-3p	XM_005467439.1	165	-16.83	165	-16.83	6565	23	2505	1322
miR-301d-3p	XM_005467440.1	165	-16.83	165	-16.83	6566	23	2484	1322
miR-301d-3p	XM_005467441.1	165	-16.83	165	-16.83	6567	23	2484	1322
miR-301d-3p	XM_003438241.2	147	-11.14	147	-11.14	6583	23	4885	3213
miR-301d-3p	XM_005450751.1	158	-11.09	158	-11.09	6585	23	2789	2210
miR-301d-3p	XM_005450750.1	158	-11.09	158	-11.09	6586	23	2812	2233
miR-301d-3p	XM_003452949.2	299	-24.09	153	-12.43	6598	23	3763	2489 1876
miR-301d-3p	XM_005457819.1	299	-24.09	153	-12.43	6599	23	3763	2489 1876
miR-301d-3p	XM_005475999.1	155	-13.91	155	-13.91	6603	23	1654	1082
miR-301d-3p	XM_005455940.1	156	-13.27	156	-13.27	6608	23	2088	1357
miR-301d-3p	XM_003451204.2	156	-13.27	156	-13.27	6609	23	2088	1357
miR-301d-3p	XM_005458615.1	315	-27.65	161	-14.33	6615	23	5069	2775 2431
miR-301d-3p	XM_005458616.1	315	-27.65	161	-14.33	6616	23	5069	2775 2431
miR-301d-3p	XM_005458617.1	315	-27.65	161	-14.33	6617	23	5069	2775 2431
miR-301d-3p	XM_005459347.1	144	-15.38	144	-15.38	6623	23	2593	1789
miR-301d-3p	XM_005450446.1	155	-18.58	155	-18.58	6630	23	788	272
miR-301d-3p	XM_005450445.1	155	-18.58	155	-18.58	6631	23	1013	497
miR-301d-3p	XM_005465079.1	143	-16.27	143	-16.27	6638	23	246	210
miR-301d-3p	XM_003443187.2	151	-14.75	151	-14.75	6642	23	689	138
miR-301d-3p	XM_005448416.1	157	-13.98	157	-13.98	6649	23	12041	9874
miR-301d-3p	XM_005478651.1	152	-13.55	152	-13.55	6659	23	733	471
miR-301d-3p	XM_003454234.2	159	-12.14	159	-12.14	6664	23	3901	1786
miR-301d-3p	XM_005458742.1	159	-12.14	159	-12.14	6665	23	3901	1786
miR-301d-3p	XM_005452202.1	163	-14.61	163	-14.61	6666	23	3103	2209
miR-301d-3p	XM_005452203.1	163	-14.61	163	-14.61	6667	23	3103	2209
miR-301d-3p	XM_005448776.1	453	-40.94	152	-17.95	6675	23	4507	3611 4042 3581
miR-301d-3p	XM_005472636.1	158	-13.97	158	-13.97	6686	23	2398	2043
miR-301d-3p	XM_005470162.1	302	-38.76	152	-22.69	6708	23	4828	2814 2507
miR-301d-3p	XM_005455921.1	151	-17.43	151	-17.43	6709	23	3801	1560
miR-301d-3p	XM_003451191.2	151	-17.43	151	-17.43	6710	23	3915	1674
miR-301d-3p	XM_005459431.1	147	-12.01	147	-12.01	6715	23	4608	2207
miR-301d-3p	XM_005459432.1	147	-12.01	147	-12.01	6716	23	4608	2207
miR-301d-3p	XM_005463718.1	152	-14.3	152	-14.3	6726	23	2091	1975
miR-301d-3p	XM_005470787.1	148	-13.77	148	-13.77	6733	23	7737	4895
miR-301d-3p	XM_005467465.1	157	-10.62	157	-10.62	6741	23	5898	10
miR-301d-3p	XM_005449852.1	147	-17.23	147	-17.23	6743	23	2436	549
miR-301d-3p	XM_005449853.1	147	-17.23	147	-17.23	6744	23	2436	549
miR-301d-3p	XM_003438296.2	143	-11.96	143	-11.96	6756	23	982	288
miR-128b	XM_005454863.1	154	-16.7	154	-16.7	6770	23	1518	297
miR-128b	XM_005468374.1	298	-37.03	150	-18.76	6779	23	4475	3197 129
miR-128b	XM_005468375.1	298	-37.03	150	-18.76	6780	23	4475	3197 129
miR-128b	XM_005458702.1	153	-15.56	153	-15.56	6782	23	957	852
miR-128b	XM_005454185.1	140	-12.36	140	-12.36	6795	23	2807	2638
miR-128b	XM_005461888.1	155	-19.56	155	-19.56	6801	23	7504	5248
miR-128b	XM_005461889.1	155	-19.56	155	-19.56	6802	23	7432	5176
miR-128b	XM_005468290.1	141	-12.13	141	-12.13	6811	23	163	104
miR-128b	XM_005469469.1	448	-50.64	152	-18.18	6814	23	15000	3705 4211 6302
miR-128b	XM_005469470.1	448	-50.64	152	-18.18	6815	23	15018	3705 4211 6314
miR-128b	XM_005460529.1	423	-44.6	143	-17.7	6824	23	6980	990 2074 2881
miR-128b	XM_003459109.2	163	-21.44	163	-21.44	6836	23	1046	629
miR-128b	XM_005470925.1	446	-50.01	154	-17.63	6838	23	8422	4688 3750 4392
miR-128b	XM_005470926.1	446	-50.01	154	-17.63	6839	23	8422	4688 3750 4392
miR-128b	XM_005470927.1	446	-50.01	154	-17.63	6840	23	8422	4688 3750 4392
miR-128b	XM_005457827.1	140	-13.1	140	-13.1	6855	23	2677	2196
miR-128b	XM_005457828.1	140	-13.1	140	-13.1	6856	23	2677	2196
miR-128b	XM_003452915.2	140	-13.1	140	-13.1	6857	23	2677	2196
miR-128b	XM_005461821.1	143	-13.53	143	-13.53	6877	23	1132	720
miR-128b	XM_005448847.1	143	-13.53	143	-13.53	6878	23	821	720
miR-128b	XM_003447815.2	150	-17.69	150	-17.69	6893	23	2893	271
miR-128b	XM_005453301.1	150	-17.69	150	-17.69	6894	23	2893	271
miR-128b	XM_005453302.1	150	-17.69	150	-17.69	6895	23	2893	271
miR-128b	XM_005450295.1	143	-15.13	143	-15.13	6902	23	1143	244
miR-128b	XM_005450294.1	143	-15.13	143	-15.13	6903	23	1138	239
miR-128b	XM_005476341.1	163	-21.89	163	-21.89	6905	23	8237	2248
miR-128b	XM_005476339.1	163	-21.89	163	-21.89	6906	23	9187	2248
miR-128b	XM_005476340.1	163	-21.89	163	-21.89	6907	23	8246	2248
miR-128b	XM_005476338.1	163	-21.89	163	-21.89	6908	23	9196	2248
miR-128b	XM_003447639.2	147	-14.2	147	-14.2	6928	23	1775	1702
miR-128b	XM_005453230.1	147	-14.2	147	-14.2	6929	23	1775	1702
miR-128b	XM_005453231.1	147	-14.2	147	-14.2	6930	23	1775	1702
miR-128b	XM_005472462.1	144	-15.46	144	-15.46	6938	23	6022	1088
miR-128b	XM_005461108.1	285	-26.22	143	-13.86	6940	23	7598	2850 2272
miR-128b	XM_003456377.2	285	-26.22	143	-13.86	6941	23	7598	2850 2272
miR-128b	XM_003456376.2	285	-26.22	143	-13.86	6942	23	7598	2850 2272
miR-128b	XM_005475145.1	150	-16.7	150	-16.7	6943	23	3054	2212
miR-128b	XM_005475144.1	150	-16.7	150	-16.7	6944	23	3057	2215
miR-128b	XM_005475146.1	150	-16.7	150	-16.7	6945	23	3057	2215
miR-128b	XM_005475147.1	150	-16.7	150	-16.7	6946	23	3057	2215
miR-128b	XM_003439842.2	288	-36.84	145	-19.96	6951	23	1907	1100 957
miR-128b	XM_003447801.2	284	-32.05	144	-18.49	6959	23	1689	570 201
miR-128b	XM_003449486.2	152	-24.9	152	-24.9	6969	23	5211	1502
miR-128b	XM_003440637.2	147	-18.91	147	-18.91	6975	23	1629	199
miR-128b	XM_005460453.1	292	-32.68	152	-18.61	6977	23	6299	1172 5910
miR-128b	XM_003445058.2	294	-35.6	154	-20.45	6979	23	3037	413 2432
miR-128b	XM_005458687.1	302	-35.14	156	-20.72	6980	23	3954	2836 3791
miR-128b	XM_005455754.1	150	-17.31	150	-17.31	6987	23	2684	1829
miR-128b	XM_005470102.1	147	-13.15	147	-13.15	6992	23	462	258
miR-128b	XM_005472302.1	297	-28.91	155	-16.37	7024	23	5912	876 5242
miR-128b	XM_003459923.2	152	-17.06	152	-17.06	7035	23	3342	188
miR-128b	XM_005470478.1	445	-57.42	151	-20.9	7037	23	5041	2591 1328 303
miR-128b	XM_005470477.1	445	-57.42	151	-20.9	7038	23	5044	2591 1328 303
miR-128b	XM_005470479.1	445	-57.42	151	-20.9	7039	23	5014	2561 1328 303
miR-128b	XM_005469717.1	283	-32.92	142	-17.3	7044	23	1949	264 1728
miR-128b	XM_003447655.2	283	-32.92	142	-17.3	7045	23	1949	264 1728
miR-128b	XM_003440204.2	151	-20.9	151	-20.9	7046	23	3415	962
miR-128b	XM_005478045.1	152	-17.52	152	-17.52	7047	23	2213	1509
miR-128b	XM_005468724.1	149	-14.07	149	-14.07	7060	23	5223	4475
miR-128b	XM_005468725.1	149	-14.07	149	-14.07	7061	23	5223	4475
miR-128b	XM_005461946.1	146	-14.26	146	-14.26	7077	23	2104	388
miR-128b	XM_005454360.1	140	-11.58	140	-11.58	7078	23	785	613
miR-128b	XM_005457954.1	140	-18.8	140	-18.8	7080	23	8092	7930
miR-128b	XM_003454102.2	311	-46.5	164	-25.86	7095	23	4209	512 350
miR-128b	XM_005470844.1	161	-22.63	161	-22.63	7104	23	2693	2389
miR-128b	XM_005455666.1	623	-70.51	159	-19.84	7105	23	7602	4966 5369 1711 662
miR-128b	XM_005478338.1	145	-14.28	145	-14.28	7106	23	417	1
miR-128b	XM_003450591.2	151	-16.2	151	-16.2	7112	23	1219	362
miR-128b	XM_005454392.1	437	-52.55	151	-19.43	7116	23	3901	2607 352 2902
miR-128b	XM_005454390.1	437	-52.55	151	-19.43	7117	23	4048	2754 352 3049
miR-128b	XM_005454391.1	437	-52.55	151	-19.43	7118	23	4048	2754 352 3049
miR-128b	XM_005458385.1	150	-15.3	150	-15.3	7119	23	471	302
miR-128b	XM_005450456.1	152	-21.52	152	-21.52	7122	23	10305	3939
miR-128b	XM_005450455.1	152	-21.52	152	-21.52	7123	23	10318	3939
miR-128b	XM_005450454.1	152	-21.52	152	-21.52	7124	23	10422	3939
miR-128b	XM_005472501.1	147	-13.86	147	-13.86	7131	23	2225	1107
miR-128b	XM_005472502.1	147	-13.86	147	-13.86	7132	23	2222	1104
miR-128b	XM_003440598.2	160	-22.21	160	-22.21	7134	23	5135	2395
miR-128b	XM_005462878.1	590	-62.68	158	-19.37	7139	23	11085	13 4154 3510 915
miR-128b	XM_003443826.2	140	-12.83	140	-12.83	7140	23	1486	311
miR-128b	XM_005479177.1	152	-17.69	152	-17.69	7142	23	10254	9667
miR-128b	XM_005452842.1	154	-19.99	154	-19.99	7143	23	342	234
miR-128b	XM_005478051.1	585	-74.43	151	-21.42	7157	23	10736	1322 8393 5176 3926
miR-128b	XM_005449070.1	154	-18.33	154	-18.33	7158	23	2620	2487
miR-128b	XM_005449071.1	154	-18.33	154	-18.33	7159	23	2620	2487
miR-128b	XM_005463162.1	144	-16.65	144	-16.65	7163	23	4605	3710
miR-128b	XM_005450645.1	155	-16.7	155	-16.7	7175	23	4834	3169
miR-128b	XM_003450453.2	294	-34.66	148	-19.86	7178	23	6076	2292 5290
miR-128b	XM_005459895.1	145	-16.55	145	-16.55	7181	23	5304	4642
miR-128b	XM_005459897.1	145	-16.55	145	-16.55	7182	23	5304	4642
miR-128b	XM_005462474.1	297	-38.44	155	-20.44	7216	23	428	241 60
miR-128b	XM_005465398.1	145	-14.22	145	-14.22	7225	23	2843	73
miR-128b	XM_005477258.1	157	-20.21	157	-20.21	7240	23	1327	65
miR-128b	XM_005477259.1	157	-20.21	157	-20.21	7241	23	1327	65
miR-128b	XM_005455755.1	428	-45.29	146	-16.41	7245	23	2930	1970 2574 252
miR-128b	XM_003440064.2	289	-31.07	145	-18.34	7248	23	3709	2693 703
miR-128b	XM_005470472.1	289	-31.07	145	-18.34	7249	23	3769	2753 703
miR-128b	XM_005470473.1	289	-31.07	145	-18.34	7250	23	3706	2690 703
miR-128b	XM_005456435.1	291	-26.76	151	-13.83	7253	23	1751	1703 1653
miR-128b	XM_005456436.1	291	-26.76	151	-13.83	7254	23	1751	1703 1653
miR-128b	XM_005453368.1	298	-34.41	155	-20.21	7261	23	8887	297 5492
miR-128b	XM_005453372.1	143	-16.2	143	-16.2	7262	23	1685	305
miR-128b	XM_005453367.1	286	-30.4	143	-16.2	7263	23	8887	305 5492
miR-128b	XM_005453370.1	143	-16.2	143	-16.2	7264	23	1743	305
miR-128b	XM_005453369.1	143	-16.2	143	-16.2	7265	23	1764	305
miR-128b	XM_005453373.1	143	-16.2	143	-16.2	7266	23	1664	305
miR-128b	XM_005453371.1	288	-31.38	145	-16.2	7267	23	2442	1951 305
miR-128b	XM_003447842.2	286	-29.68	143	-15.48	7268	23	8896	314 5501
miR-128b	XM_005472633.1	140	-13.87	140	-13.87	7277	23	4349	2233
miR-128b	XM_005452397.1	146	-16.68	146	-16.68	7278	23	1131	693
miR-128b	XM_003456852.2	140	-12.35	140	-12.35	7281	23	1313	623
miR-128b	XM_003456853.2	140	-12.35	140	-12.35	7282	23	1313	623
miR-128b	XM_005449525.1	141	-12.58	141	-12.58	7285	23	1472	968
miR-128b	XM_005449526.1	141	-12.58	141	-12.58	7286	23	1472	968
miR-128b	XM_003447683.2	147	-14.46	147	-14.46	7287	23	639	187
miR-128b	XM_005469634.1	147	-14.46	147	-14.46	7288	23	639	187
miR-128b	XM_003440247.2	149	-16.42	149	-16.42	7298	23	394	32
miR-128b	XM_005451760.1	434	-57.66	146	-21.57	7301	23	10480	9908 2082 3863
miR-128b	XM_005451765.1	434	-57.66	146	-21.57	7302	23	10477	9905 2082 3863
miR-128b	XM_005451761.1	434	-57.66	146	-21.57	7303	23	10480	9908 2082 3863
miR-128b	XM_005451764.1	434	-57.66	146	-21.57	7304	23	10441	9869 2082 3863
miR-128b	XM_005451759.1	434	-57.66	146	-21.57	7305	23	10483	9911 2082 3863
miR-128b	XM_005451762.1	288	-38.88	144	-21.57	7306	23	8908	2082 3863
miR-128b	XM_005451763.1	434	-57.66	146	-21.57	7307	23	10480	9908 2082 3863
miR-128b	XM_005458669.1	146	-18.78	146	-18.78	7310	23	4412	1997
miR-128b	XM_005458670.1	146	-18.78	146	-18.78	7311	23	4412	1997
miR-128b	XM_005454089.1	148	-19.02	148	-19.02	7318	23	2960	1529
miR-128b	XM_005472956.1	284	-30.25	144	-18.5	7326	23	3737	2640 1932
miR-128b	XM_003448558.2	432	-47.88	148	-18.5	7327	23	5645	3505 2640 1932
miR-128b	XM_005460731.1	301	-30.63	156	-16.22	7335	23	1502	923 1018
miR-128b	XM_005460732.1	301	-30.63	156	-16.22	7336	23	1502	923 1018
miR-128b	XM_005471248.1	140	-12.86	140	-12.86	7343	23	607	1
miR-128b	XM_003444342.2	145	-13.11	145	-13.11	7350	23	3286	1664
miR-128b	XM_003446434.2	155	-15.57	155	-15.57	7367	23	2050	1595
miR-128b	XM_005468610.1	155	-15.57	155	-15.57	7368	23	2050	1595
miR-128b	XM_005469714.1	153	-16.88	153	-16.88	7374	23	3152	1302
miR-128b	XM_005464746.1	290	-30.96	147	-16.18	7386	23	905	834 370
miR-128b	XM_005464747.1	290	-30.96	147	-16.18	7387	23	905	834 370
miR-128b	XM_005455995.1	167	-22.84	167	-22.84	7389	23	4815	3071
miR-128b	XM_005455996.1	167	-22.84	167	-22.84	7390	23	4815	3071
miR-128b	XM_005447918.1	157	-19.26	157	-19.26	7393	23	7731	584
miR-128b	XM_003444533.2	444	-52.45	157	-20.74	7394	23	13594	117 1347 13423
miR-128b	XM_005462084.1	147	-18.06	147	-18.06	7398	23	5413	3469
miR-128b	XM_005450956.1	433	-50.56	152	-19.32	7399	23	10260	9958 8268 258
miR-128b	XM_005450957.1	433	-50.56	152	-19.32	7400	23	10260	9958 8268 258
miR-128b	XM_005474727.1	153	-14.64	153	-14.64	7406	23	2714	2642
miR-128b	XM_005474728.1	153	-14.64	153	-14.64	7407	23	2714	2642
miR-128b	XM_005474729.1	153	-14.64	153	-14.64	7408	23	2714	2642
miR-128b	XM_005474730.1	153	-14.64	153	-14.64	7409	23	2714	2642
miR-128b	XM_003443233.2	150	-17.53	150	-17.53	7418	23	1222	777
miR-128b	XM_003451927.2	290	-31.75	150	-16.44	7421	23	1418	444 560
miR-128b	XM_003451928.2	290	-31.75	150	-16.44	7422	23	1418	444 560
miR-128b	XM_005456523.1	290	-31.75	150	-16.44	7423	23	1418	444 560
miR-128b	XM_005456524.1	290	-31.75	150	-16.44	7424	23	1418	444 560
miR-128b	XM_005450624.1	143	-15.1	143	-15.1	7426	23	1164	497
miR-128b	XM_003443626.2	143	-15.1	143	-15.1	7427	23	1164	497
miR-128b	XM_003437660.2	140	-13.53	140	-13.53	7428	23	952	338
miR-128b	XM_005462989.1	156	-17.46	156	-17.46	7439	23	3993	1936
miR-128b	XM_005462991.1	156	-17.46	156	-17.46	7440	23	3993	1936
miR-128b	XM_005477351.1	149	-13.84	149	-13.84	7442	23	3500	2724
miR-128b	XM_005447581.1	156	-15.24	156	-15.24	7450	23	4068	1189
miR-128b	XM_005447583.1	156	-15.24	156	-15.24	7451	23	4068	1189
miR-128b	XM_005458552.1	147	-18.85	147	-18.85	7487	23	2980	1549
miR-128b	XM_003453798.2	147	-18.85	147	-18.85	7488	23	2980	1549
miR-128b	XM_005459272.1	155	-18.84	155	-18.84	7489	23	615	527
miR-128b	XM_005459273.1	155	-18.84	155	-18.84	7490	23	615	527
miR-128b	XM_005459274.1	155	-18.84	155	-18.84	7491	23	615	527
miR-128b	XM_005455892.1	140	-13.87	140	-13.87	7497	23	985	77
miR-128b	XM_005455893.1	140	-13.87	140	-13.87	7498	23	985	77
miR-128b	XM_005459094.1	143	-16.85	143	-16.85	7506	23	4767	775
miR-128b	XM_003456763.2	150	-14.13	150	-14.13	7511	23	689	456
miR-128b	XM_003444715.2	290	-36.95	147	-20.37	7513	23	4590	2750 2920
miR-128b	XM_005467567.1	290	-36.95	147	-20.37	7514	23	4590	2750 2920
miR-128b	XM_003449547.2	289	-32.86	149	-16.79	7515	23	1584	1433 368
miR-128b	XM_005466073.1	315	-45.45	165	-23.99	7520	23	4457	1134 501
miR-128b	XM_003451460.2	148	-19.59	148	-19.59	7526	23	6898	2788
miR-128b	XM_005452671.1	146	-15.54	146	-15.54	7531	23	6828	2757
miR-128b	XM_005452670.1	146	-15.54	146	-15.54	7532	23	6870	2799
miR-128b	XM_005464060.1	147	-20.27	147	-20.27	7540	23	5617	2353
miR-128b	XM_005464058.1	147	-20.27	147	-20.27	7541	23	5662	2398
miR-128b	XM_005464059.1	147	-20.27	147	-20.27	7542	23	5653	2389
miR-128b	NM_001279727.1	305	-32.9	155	-16.89	7543	23	2670	447 2027
miR-128b	XM_003454245.2	148	-13.93	148	-13.93	7552	23	1826	979
miR-128b	XM_005475711.1	165	-23.89	165	-23.89	7567	23	2633	2140
miR-128b	XM_003455673.2	292	-35.79	147	-18.94	7570	23	4650	366 2329
miR-128b	XM_005472975.1	464	-54.77	164	-21.62	7583	23	12775	1442 5303 12328
miR-128b	XM_005472974.1	150	-14.31	150	-14.31	7589	23	4781	4334
miR-128b	XM_005472976.1	150	-14.31	150	-14.31	7590	23	4781	4334
miR-128b	XM_005466113.1	145	-13.11	145	-13.11	7597	23	700	83
miR-128b	XM_003449115.2	150	-17.31	150	-17.31	7599	23	1867	1579
miR-128b	XM_005475318.1	145	-13.24	145	-13.24	7614	23	3705	2652
miR-128b	XM_005475319.1	145	-13.24	145	-13.24	7615	23	3705	2652
miR-128b	XM_005475320.1	145	-13.24	145	-13.24	7616	23	3705	2652
miR-128b	XM_005474649.1	291	-34.77	148	-21.15	7619	23	2871	882 2125
miR-128b	XM_005474650.1	291	-34.77	148	-21.15	7620	23	2871	882 2125
miR-128b	XM_005453305.1	155	-18.01	155	-18.01	7624	23	2397	442
miR-128b	XM_005453304.1	156	-18.39	156	-18.39	7625	23	665	438
miR-128b	XM_005470163.1	144	-14.64	144	-14.64	7627	23	3063	1346
miR-128b	XM_005469407.1	302	-32.72	162	-21.96	7629	23	2304	1317 1813
miR-128b	XM_005469408.1	302	-32.72	162	-21.96	7630	23	2304	1317 1813
miR-128b	XM_005469409.1	302	-32.72	162	-21.96	7631	23	2304	1317 1813
miR-128b	XM_003441505.2	302	-32.72	162	-21.96	7632	23	2304	1317 1813
miR-128b	XM_005449445.1	140	-13.89	140	-13.89	7635	23	3522	1411
miR-128b	XM_003447640.2	446	-53.73	152	-19.26	7636	23	11034	5938 4271 4988
miR-128b	XM_005447917.1	304	-35.31	157	-19.26	7646	23	12508	5361 581
miR-128b	XM_005451203.1	154	-21.27	154	-21.27	7654	23	561	31
miR-128b	XM_005451204.1	154	-21.27	154	-21.27	7655	23	561	31
miR-128b	XM_005451205.1	154	-21.27	154	-21.27	7656	23	561	31
miR-128b	XM_005471480.1	297	-31.7	150	-17.79	7661	23	509	292 217
miR-128b	XM_005468541.1	149	-13.45	149	-13.45	7664	23	489	219
miR-128b	XM_005463300.1	148	-12.36	148	-12.36	7666	23	6036	2275
miR-128b	XM_003454119.2	302	-35.14	156	-20.72	7675	23	1189	71 1026
miR-128b	XM_003443421.2	446	-52.34	156	-20.36	7678	23	13003	9685 2636 8565
miR-128b	XM_005467210.1	446	-52.34	156	-20.36	7679	23	13009	9691 2636 8571
miR-128b	XM_005447582.1	156	-15.24	156	-15.24	7681	23	6877	3998
miR-128b	XM_003459187.2	144	-17.65	144	-17.65	7690	23	1099	838
miR-128b	XM_005464551.1	144	-17.65	144	-17.65	7691	23	1099	838
miR-128b	XM_003450921.2	140	-13.88	140	-13.88	7709	23	947	455
miR-128b	XM_005472757.1	140	-13.88	140	-13.88	7710	23	947	455
miR-128b	XM_005450751.1	289	-27.47	149	-14.86	7713	23	2789	372 1629
miR-128b	XM_005450750.1	289	-27.47	149	-14.86	7714	23	2812	372 1652
miR-128b	XM_005473200.1	294	-33.29	154	-19.43	7720	23	3195	67 98
miR-128b	XM_005449125.1	150	-14.97	150	-14.97	7730	23	978	700
miR-128b	XM_005475999.1	150	-19.97	150	-19.97	7731	23	1654	142
miR-128b	XM_003437533.2	444	-48.94	152	-21.24	7732	23	1819	237 575 728
miR-128b	XM_005472915.1	294	-30.9	151	-15.51	7735	23	4880	1161 664
miR-128b	XM_005455940.1	289	-42.98	147	-24.06	7736	23	2088	201 413
miR-128b	XM_003451204.2	289	-42.98	147	-24.06	7737	23	2088	201 413
miR-128b	XM_005449144.1	140	-14.45	140	-14.45	7746	23	1847	856
miR-128b	XM_005449145.1	140	-14.45	140	-14.45	7747	23	1847	856
miR-128b	XM_005459347.1	144	-14.15	144	-14.15	7751	23	2593	1793
miR-128b	XM_005449685.1	148	-16.61	148	-16.61	7752	23	1848	94
miR-128b	XM_005448416.1	158	-22.38	158	-22.38	7777	23	12041	4421
miR-128b	XM_005452040.1	159	-18.84	159	-18.84	7781	23	1480	1396
miR-128b	XM_005452038.1	159	-18.84	159	-18.84	7782	23	1977	1575
miR-128b	XM_005452039.1	159	-18.84	159	-18.84	7783	23	1977	1575
miR-128b	XM_005459896.1	145	-16.55	145	-16.55	7789	23	8932	8270
miR-128b	XM_005467181.1	287	-27.59	147	-14.9	7790	23	4625	3330 410
miR-128b	XM_003454234.2	140	-10.76	140	-10.76	7792	23	3901	2831
miR-128b	XM_005458742.1	140	-10.76	140	-10.76	7793	23	3901	2831
miR-128b	XM_005452202.1	294	-36.52	149	-19.02	7794	23	3103	191 401
miR-128b	XM_005452203.1	294	-36.52	149	-19.02	7795	23	3103	191 401
miR-128b	XM_005452355.1	296	-35	148	-18.59	7797	23	2663	436 2506
miR-128b	XM_005475617.1	156	-21.87	156	-21.87	7805	23	1683	1077
miR-128b	XM_005475616.1	156	-21.87	156	-21.87	7806	23	2307	1701
miR-128b	XM_005475623.1	156	-21.87	156	-21.87	7807	23	2307	1701
miR-128b	XM_005463508.1	140	-14.68	140	-14.68	7809	23	1367	1245
miR-128b	XM_003442620.2	304	-36.69	152	-19.85	7811	23	3970	87 1556
miR-128b	XM_005450167.1	304	-36.69	152	-19.85	7812	23	3967	87 1553
miR-128b	XM_005450408.1	312	-40.86	159	-20.69	7815	23	7881	2948 4420
miR-128b	XM_005452064.1	142	-12.54	142	-12.54	7818	23	746	256
miR-128b	XM_005452065.1	142	-12.54	142	-12.54	7819	23	746	256
miR-128b	XM_005472268.1	282	-31.14	142	-15.92	7820	23	4092	3307 641
miR-128b	XM_005472269.1	282	-31.14	142	-15.92	7821	23	4092	3307 641
miR-128b	XM_005452863.1	586	-69.58	151	-19.95	7822	23	2332	2244 1520 1684 1443
miR-128b	XM_005452864.1	586	-69.58	151	-19.95	7823	23	2332	2244 1520 1684 1443
miR-128b	XM_003447358.2	586	-69.58	151	-19.95	7824	23	2332	2244 1520 1684 1443
miR-128b	XM_005452865.1	586	-69.58	151	-19.95	7825	23	2332	2244 1520 1684 1443
miR-128b	XM_005472616.1	150	-16.28	150	-16.28	7826	23	884	860
miR-128b	XM_005478356.1	150	-16.01	150	-16.01	7830	23	3408	2708
miR-128b	XM_005478357.1	150	-16.01	150	-16.01	7831	23	3408	2708
miR-128b	XM_005478358.1	150	-16.01	150	-16.01	7832	23	3408	2708
miR-128b	XM_005478359.1	150	-16.01	150	-16.01	7833	23	3408	2708
miR-128b	XM_005470162.1	292	-34.33	148	-19.69	7836	23	4828	124 3111
miR-128b	XM_005455921.1	160	-25.23	160	-25.23	7837	23	3801	333
miR-128b	XM_003451191.2	308	-45.85	160	-25.23	7838	23	3915	333 1240
miR-128b	XM_005459431.1	287	-38.45	145	-22.08	7843	23	4608	1751 2780
miR-128b	XM_005459432.1	287	-38.45	145	-22.08	7844	23	4608	1751 2780
miR-128b	XM_005465006.1	145	-13.8	145	-13.8	7849	23	1660	947
miR-128b	XM_005470787.1	453	-57.83	156	-22.37	7861	23	7737	3397 3367 6572
miR-128b	XM_005469805.1	140	-16.68	140	-16.68	7881	23	9867	7914
miR-128b	XM_003449696.2	140	-16.68	140	-16.68	7882	23	9867	7914
miR-128b	XM_005469806.1	140	-16.68	140	-16.68	7883	23	9831	7914
miR-128b	XM_005452733.1	155	-22.87	155	-22.87	7885	23	1083	886
miR-128b	XM_005464873.1	431	-50.58	148	-20.3	7895	23	12682	10046 7349 6064
miR-20a	XM_005454863.1	150	-16	150	-16	7898	22	1518	136
miR-20a	XM_003450624.2	158	-17.01	158	-17.01	7900	22	1792	1500
miR-20a	XM_005455405.1	158	-17.01	158	-17.01	7901	22	1792	1500
miR-20a	XM_005468374.1	147	-11.29	147	-11.29	7907	22	4475	776
miR-20a	XM_005468375.1	147	-11.29	147	-11.29	7908	22	4475	776
miR-20a	XM_005473126.1	163	-13.85	163	-13.85	7935	22	996	680
miR-20a	XM_005469469.1	157	-17.45	157	-17.45	7942	22	15000	7871
miR-20a	XM_005469470.1	157	-17.45	157	-17.45	7943	22	15018	7883
miR-20a	XM_003439073.2	304	-30.09	155	-15.71	7949	22	3156	2702 2405
miR-20a	XM_005460529.1	460	-48.61	160	-20.92	7952	22	6980	5818 6014 3470
miR-20a	XM_005470925.1	156	-17.24	156	-17.24	7966	22	8422	1379
miR-20a	XM_005470926.1	156	-17.24	156	-17.24	7967	22	8422	1379
miR-20a	XM_005470927.1	156	-17.24	156	-17.24	7968	22	8422	1379
miR-20a	XM_005462019.1	149	-10.9	149	-10.9	7980	22	1502	1397
miR-20a	XM_005462020.1	149	-10.9	149	-10.9	7981	22	1502	1397
miR-20a	XM_005456442.1	316	-33.75	162	-18.24	7991	22	2125	1683 1536
miR-20a	XM_005456443.1	316	-33.75	162	-18.24	7992	22	2125	1683 1536
miR-20a	XM_005456444.1	316	-33.75	162	-18.24	7993	22	2125	1683 1536
miR-20a	XM_003447815.2	145	-11.48	145	-11.48	8021	22	2893	2124
miR-20a	XM_005453301.1	145	-11.48	145	-11.48	8022	22	2893	2124
miR-20a	XM_005453302.1	145	-11.48	145	-11.48	8023	22	2893	2124
miR-20a	XM_005468779.1	146	-14.89	146	-14.89	8027	22	3692	2790
miR-20a	XM_005468780.1	146	-14.89	146	-14.89	8028	22	3692	2790
miR-20a	XM_005461198.1	154	-17.19	154	-17.19	8037	22	325	220
miR-20a	XM_005461199.1	154	-17.19	154	-17.19	8038	22	325	220
miR-20a	XM_003441717.2	148	-13.13	148	-13.13	8039	22	4999	595
miR-20a	XM_005475907.1	297	-27.51	149	-15.92	8040	22	5014	2571 4587
miR-20a	XM_005461108.1	296	-22.28	150	-11.43	8068	22	7598	6529 882
miR-20a	XM_003456377.2	296	-22.28	150	-11.43	8069	22	7598	6529 882
miR-20a	XM_003456376.2	296	-22.28	150	-11.43	8070	22	7598	6529 882
miR-20a	XM_005458662.1	303	-32.79	158	-17.15	8075	22	5028	1772 2833
miR-20a	XM_005458663.1	303	-32.79	158	-17.15	8076	22	5028	1772 2833
miR-20a	XM_003457723.2	145	-13.07	145	-13.07	8086	22	1540	1420
miR-20a	XM_003445058.2	162	-15.4	162	-15.4	8107	22	3037	2893
miR-20a	XM_005458687.1	149	-12.51	149	-12.51	8108	22	3954	2738
miR-20a	XM_003457724.2	330	-44.15	175	-24.32	8123	22	761	252 144
miR-20a	XM_005463463.1	142	-13.54	142	-13.54	8124	22	2141	1908
miR-20a	XM_003452883.2	298	-33.65	150	-18.02	8125	22	1848	1293 1066
miR-20a	XM_005457853.1	298	-33.65	150	-18.02	8126	22	1848	1293 1066
miR-20a	XM_005457854.1	298	-33.65	150	-18.02	8127	22	1848	1293 1066
miR-20a	XM_005477159.1	305	-39.86	159	-20.37	8129	22	1440	397 814
miR-20a	XM_005475077.1	167	-21.58	167	-21.58	8130	22	450	394
miR-20a	XM_005472302.1	160	-13.08	160	-13.08	8152	22	5912	3346
miR-20a	XM_005462484.1	317	-33.35	165	-18.42	8157	22	3502	2867 207
miR-20a	XM_005476806.1	295	-30.97	154	-20.21	8158	22	1000	572 281
miR-20a	XM_005476807.1	295	-30.97	154	-20.21	8159	22	1000	572 281
miR-20a	XM_005476809.1	295	-30.97	154	-20.21	8160	22	1000	572 281
miR-20a	XM_005476811.1	295	-30.97	154	-20.21	8161	22	1000	572 281
miR-20a	XM_005476812.1	295	-30.97	154	-20.21	8162	22	1000	572 281
miR-20a	XM_003459923.2	145	-10.94	145	-10.94	8163	22	3342	1971
miR-20a	XM_005476740.1	150	-12.82	150	-12.82	8171	22	3269	898
miR-20a	XM_005470113.1	140	-12.59	140	-12.59	8202	22	2055	514
miR-20a	XM_005470114.1	140	-12.59	140	-12.59	8203	22	2055	514
miR-20a	XM_005459453.1	145	-8.87	145	-8.87	8230	22	5204	4303
miR-20a	XM_005454392.1	150	-10.98	150	-10.98	8244	22	3901	3444
miR-20a	XM_005454390.1	150	-10.98	150	-10.98	8245	22	4048	3591
miR-20a	XM_005454391.1	150	-10.98	150	-10.98	8246	22	4048	3591
miR-20a	XM_003440598.2	150	-15.11	150	-15.11	8262	22	5135	3588
miR-20a	XM_005470285.1	149	-10.74	149	-10.74	8266	22	1779	934
miR-20a	XM_005462878.1	157	-22.94	157	-22.94	8267	22	11085	6088
miR-20a	XM_003443826.2	170	-24.4	170	-24.4	8268	22	1486	170
miR-20a	XM_005479177.1	153	-13.51	153	-13.51	8270	22	10254	8119
miR-20a	XM_003447280.2	157	-12.93	157	-12.93	8272	22	632	249
miR-20a	XM_005478051.1	153	-15.44	153	-15.44	8285	22	10736	5501
miR-20a	XM_005448777.1	145	-12.23	145	-12.23	8294	22	3538	1151
miR-20a	XM_005448778.1	145	-12.23	145	-12.23	8295	22	3538	1151
miR-20a	XM_005448779.1	145	-12.23	145	-12.23	8296	22	3538	1151
miR-20a	XM_005448780.1	145	-12.23	145	-12.23	8297	22	3538	1151
miR-20a	XM_005448781.1	145	-12.23	145	-12.23	8298	22	3538	1151
miR-20a	XM_005448355.1	146	-17.11	146	-17.11	8302	22	226	151
miR-20a	XM_005450645.1	146	-10.46	146	-10.46	8303	22	4834	1426
miR-20a	XM_005460620.1	151	-13.28	151	-13.28	8318	22	274	197
miR-20a	XM_003455858.2	151	-13.28	151	-13.28	8319	22	274	197
miR-20a	XM_005455790.1	156	-18	156	-18	8324	22	6821	3491
miR-20a	XM_005465639.1	146	-13.83	146	-13.83	8333	22	339	213
miR-20a	XM_003452648.2	313	-31.94	157	-16.33	8346	22	2907	1472 1385
miR-20a	XM_003438745.2	152	-16.67	152	-16.67	8351	22	2923	188
miR-20a	XM_003438685.2	150	-13.82	150	-13.82	8355	22	2398	2377
miR-20a	XM_005475205.1	165	-19.36	165	-19.36	8370	22	56	16
miR-20a	XM_005475206.1	165	-19.36	165	-19.36	8371	22	64	16
miR-20a	XM_003440064.2	150	-13.7	150	-13.7	8376	22	3709	3401
miR-20a	XM_005470472.1	150	-13.7	150	-13.7	8377	22	3769	3461
miR-20a	XM_005470473.1	150	-13.7	150	-13.7	8378	22	3706	3398
miR-20a	XM_005453368.1	160	-20.12	160	-20.12	8389	22	8887	3983
miR-20a	XM_005453367.1	160	-20.12	160	-20.12	8391	22	8887	3983
miR-20a	XM_003447842.2	160	-20.12	160	-20.12	8396	22	8896	3992
miR-20a	XM_005452397.1	305	-34.92	158	-18.95	8406	22	1131	1075 290
miR-20a	XM_005473149.1	160	-21.59	160	-21.59	8417	22	1064	841
miR-20a	XM_005473150.1	160	-21.59	160	-21.59	8418	22	1064	841
miR-20a	XM_005473151.1	160	-21.59	160	-21.59	8419	22	1064	841
miR-20a	XM_005451444.1	154	-19.33	154	-19.33	8424	22	1400	540
miR-20a	XM_005451445.1	154	-19.33	154	-19.33	8425	22	1400	540
miR-20a	XM_005459908.1	153	-9.94	153	-9.94	8437	22	4117	3475
miR-20a	XM_005476808.1	295	-30.97	154	-20.21	8440	22	1393	965 674
miR-20a	XM_005476810.1	295	-30.97	154	-20.21	8441	22	1393	965 674
miR-20a	XM_003447473.2	295	-30.97	154	-20.21	8442	22	1393	965 674
miR-20a	XM_003452299.2	298	-28.92	155	-17.23	8477	22	4005	1988 2899
miR-20a	XM_005452403.1	452	-48.26	154	-19.01	8485	22	10513	7931 912 249
miR-20a	XM_005452404.1	452	-48.26	154	-19.01	8486	22	10618	8036 1032 249
miR-20a	XM_005452402.1	452	-48.26	154	-19.01	8487	22	10633	8051 1032 249
miR-20a	XM_005469714.1	159	-15.71	159	-15.71	8502	22	3152	1591
miR-20a	XM_005478878.1	295	-25.41	150	-14.5	8507	22	3362	965 3092
miR-20a	XM_005478879.1	295	-25.41	150	-14.5	8508	22	3359	962 3089
miR-20a	XM_005457463.1	300	-27.03	154	-15.03	8512	22	3891	2790 3738
miR-20a	XM_003452675.2	300	-27.03	154	-15.03	8513	22	3891	2790 3738
miR-20a	XM_005447918.1	318	-36.04	159	-20.38	8521	22	7731	6889 7216
miR-20a	XM_005452867.1	143	-14.18	143	-14.18	8544	22	255	200
miR-20a	XM_005450624.1	166	-16.68	166	-16.68	8554	22	1164	749
miR-20a	XM_003443626.2	166	-16.68	166	-16.68	8555	22	1164	749
miR-20a	XM_005469986.1	146	-12.25	146	-12.25	8571	22	1302	974
miR-20a	XM_003439130.2	150	-12.08	150	-12.08	8574	22	1061	719
miR-20a	XM_005478981.1	152	-16.65	152	-16.65	8589	22	3050	2853
miR-20a	XM_005478982.1	152	-16.65	152	-16.65	8590	22	3050	2853
miR-20a	XM_003457303.2	169	-22.75	169	-22.75	8594	22	5136	3816
miR-20a	XM_003446970.2	157	-12.94	157	-12.94	8596	22	499	165
miR-20a	XM_005459848.1	151	-15.06	151	-15.06	8622	22	787	260
miR-20a	XM_003459611.2	159	-18.15	159	-18.15	8623	22	580	453
miR-20a	XM_005455892.1	163	-21.66	163	-21.66	8625	22	985	503
miR-20a	XM_005455893.1	163	-21.66	163	-21.66	8626	22	985	503
miR-20a	XM_005463717.1	144	-12.78	144	-12.78	8629	22	2841	2731
miR-20a	XM_005463716.1	144	-12.78	144	-12.78	8630	22	2994	2884
miR-20a	XM_005463715.1	144	-12.78	144	-12.78	8631	22	3033	2923
miR-20a	XM_003456763.2	140	-6.17	140	-6.17	8639	22	689	1
miR-20a	XM_003454130.2	147	-12.97	147	-12.97	8646	22	1086	389
miR-20a	XM_003451460.2	149	-14.96	149	-14.96	8654	22	6898	6680
miR-20a	XM_005452671.1	299	-25.41	151	-15.45	8659	22	6828	1041 6766
miR-20a	XM_005452670.1	299	-25.41	151	-15.45	8660	22	6870	1083 6808
miR-20a	XM_005465769.1	145	-8.11	145	-8.11	8662	22	1061	968
miR-20a	NM_001279727.1	154	-15.78	154	-15.78	8671	22	2670	1641
miR-20a	XM_005478277.1	145	-10.92	145	-10.92	8683	22	5973	2011
miR-20a	XM_003443086.2	164	-20.17	164	-20.17	8686	22	738	569
miR-20a	XM_005468485.1	164	-20.17	164	-20.17	8687	22	738	569
miR-20a	XM_005469985.1	146	-12.25	146	-12.25	8699	22	3700	3372
miR-20a	XM_005469987.1	146	-12.25	146	-12.25	8700	22	3697	3369
miR-20a	XM_005469988.1	146	-12.25	146	-12.25	8701	22	3616	3288
miR-20a	XM_005457962.1	152	-13.64	152	-13.64	8706	22	582	306
miR-20a	XM_005457963.1	152	-13.64	152	-13.64	8707	22	583	306
miR-20a	XM_005472975.1	308	-29.56	157	-18.17	8711	22	12775	10644 11359
miR-20a	XM_005454805.1	156	-16.32	156	-16.32	8715	22	10157	7170
miR-20a	XM_005454804.1	156	-16.32	156	-16.32	8716	22	10187	7200
miR-20a	XM_005472974.1	308	-29.56	157	-18.17	8717	22	4781	2650 3365
miR-20a	XM_005472976.1	308	-29.56	157	-18.17	8718	22	4781	2650 3365
miR-20a	XM_003454331.2	155	-12.8	155	-12.8	8719	22	880	52
miR-20a	XM_005456329.1	142	-10.76	142	-10.76	8723	22	863	157
miR-20a	XM_005456330.1	142	-10.76	142	-10.76	8724	22	863	157
miR-20a	XM_005460316.1	144	-14.19	144	-14.19	8730	22	1048	571
miR-20a	XM_003455621.2	144	-14.19	144	-14.19	8731	22	1048	571
miR-20a	XM_005460317.1	144	-14.19	144	-14.19	8732	22	1048	571
miR-20a	XM_005470756.1	158	-16.48	158	-16.48	8733	22	2887	2633
miR-20a	XM_005470757.1	158	-16.48	158	-16.48	8734	22	2887	2633
miR-20a	XM_005470758.1	158	-16.48	158	-16.48	8735	22	2887	2633
miR-20a	XM_005470759.1	158	-16.48	158	-16.48	8736	22	2887	2633
miR-20a	XM_005470760.1	158	-16.48	158	-16.48	8737	22	2887	2633
miR-20a	XM_005449445.1	313	-37.67	158	-22.26	8763	22	3522	2807 1986
miR-20a	XM_003443045.2	306	-31.18	154	-17.61	8767	22	3467	1048 1307
miR-20a	XM_005472825.1	306	-31.18	154	-17.61	8768	22	3467	1048 1307
miR-20a	XM_005447917.1	318	-36.04	159	-20.38	8774	22	12508	11666 11993
miR-20a	XM_005474945.1	295	-26.42	152	-13.55	8780	22	5914	4092 4911
miR-20a	XM_003446649.2	154	-19.01	154	-19.01	8795	22	7359	4777
miR-20a	XM_003443421.2	297	-24.57	149	-14.24	8806	22	13003	828 215
miR-20a	XM_005467210.1	297	-24.57	149	-14.24	8807	22	13009	828 215
miR-20a	XM_005461197.1	154	-17.19	154	-17.19	8811	22	1940	1835
miR-20a	XM_005461861.1	147	-11.46	147	-11.46	8825	22	841	199
miR-20a	XM_005450751.1	290	-24.68	146	-12.38	8841	22	2789	2639 2214
miR-20a	XM_005450750.1	290	-24.68	146	-12.38	8842	22	2812	2662 2237
miR-20a	XM_005454431.1	150	-11.42	150	-11.42	8849	22	506	54
miR-20a	XM_003452949.2	310	-35.48	159	-21.29	8854	22	3763	2489 2596
miR-20a	XM_005457819.1	310	-35.48	159	-21.29	8855	22	3763	2489 2596
miR-20a	XM_005475999.1	145	-12.64	145	-12.64	8859	22	1654	1085
miR-20a	XM_005455940.1	148	-14.08	148	-14.08	8864	22	2088	873
miR-20a	XM_003451204.2	148	-14.08	148	-14.08	8865	22	2088	873
miR-20a	XM_005474951.1	140	-15.35	140	-15.35	8878	22	1122	802
miR-20a	XM_005475362.1	152	-12.19	152	-12.19	8892	22	1791	1102
miR-20a	XM_005447559.1	160	-16.02	160	-16.02	8903	22	3420	2678
miR-20a	XM_005447560.1	160	-16.02	160	-16.02	8904	22	3420	2678
miR-20a	XM_005447919.1	318	-36.04	159	-20.38	8924	22	3346	2504 2831
miR-20a	XM_005448776.1	145	-12.23	145	-12.23	8931	22	4507	2120
miR-20a	XM_005475617.1	144	-12.75	144	-12.75	8933	22	1683	423
miR-20a	XM_005475616.1	144	-12.75	144	-12.75	8934	22	2307	1047
miR-20a	XM_005475623.1	144	-12.75	144	-12.75	8935	22	2307	1047
miR-20a	XM_003442620.2	328	-39.2	166	-21.38	8939	22	3970	3134 3461
miR-20a	XM_005450167.1	328	-39.2	166	-21.38	8940	22	3967	3131 3458
miR-20a	XM_005452064.1	152	-15.81	152	-15.81	8946	22	746	629
miR-20a	XM_005452065.1	152	-15.81	152	-15.81	8947	22	746	629
miR-20a	XM_005472616.1	149	-14.84	149	-14.84	8954	22	884	147
miR-20a	XM_005478356.1	154	-14.28	154	-14.28	8958	22	3408	1332
miR-20a	XM_005478357.1	154	-14.28	154	-14.28	8959	22	3408	1332
miR-20a	XM_005478358.1	154	-14.28	154	-14.28	8960	22	3408	1332
miR-20a	XM_005478359.1	154	-14.28	154	-14.28	8961	22	3408	1332
miR-20a	XM_005478960.1	149	-16.96	149	-16.96	8967	22	2305	633
miR-20a	XM_005463718.1	144	-12.78	144	-12.78	8982	22	2091	1981
miR-20a	XM_005467465.1	144	-14.33	144	-14.33	8997	22	5898	13
miR-20a	XM_005469805.1	444	-45.07	155	-21.87	9009	22	9867	2968 2857 5180
miR-20a	XM_003449696.2	444	-45.07	155	-21.87	9010	22	9867	2968 2857 5180
miR-20a	XM_005469806.1	444	-45.07	155	-21.87	9011	22	9831	2968 2857 5180
miR-455-3p	XM_005468723.1	306	-36.8	156	-18.81	9052	22	5901	1334 1786
miR-455-3p	XM_005461888.1	303	-40.21	152	-22.28	9057	22	7504	3893 6543
miR-455-3p	XM_005461889.1	303	-40.21	152	-22.28	9058	22	7432	3821 6471
miR-455-3p	XM_005469469.1	298	-36.25	152	-20.2	9070	22	15000	618 7257
miR-455-3p	XM_005469470.1	298	-36.25	152	-20.2	9071	22	15018	618 7269
miR-455-3p	XM_005456442.1	151	-17.68	151	-17.68	9119	22	2125	183
miR-455-3p	XM_005456443.1	151	-17.68	151	-17.68	9120	22	2125	183
miR-455-3p	XM_005456444.1	151	-17.68	151	-17.68	9121	22	2125	183
miR-455-3p	XM_003441717.2	154	-17.63	154	-17.63	9167	22	4999	2914
miR-455-3p	XM_005452638.1	147	-17.17	147	-17.17	9169	22	926	834
miR-455-3p	XM_005452639.1	147	-17.17	147	-17.17	9170	22	926	834
miR-455-3p	XM_005452640.1	147	-17.17	147	-17.17	9171	22	926	834
miR-455-3p	XM_005452641.1	147	-17.17	147	-17.17	9172	22	926	834
miR-455-3p	XM_003447019.2	147	-17.17	147	-17.17	9173	22	926	834
miR-455-3p	XM_003446849.2	146	-16.52	146	-16.52	9195	22	2367	141
miR-455-3p	XM_003448974.2	434	-61.26	147	-23.63	9209	22	7969	931 3664 1670
miR-455-3p	XM_005474901.1	434	-61.26	147	-23.63	9210	22	7969	931 3664 1670
miR-455-3p	XM_005474899.1	434	-61.26	147	-23.63	9211	22	7966	928 3661 1667
miR-455-3p	XM_005474900.1	434	-61.26	147	-23.63	9212	22	7966	928 3661 1667
miR-455-3p	XM_003447801.2	142	-19.01	142	-19.01	9215	22	1689	430
miR-455-3p	XM_003449486.2	157	-21.19	157	-21.19	9225	22	5211	713
miR-455-3p	XM_005460453.1	304	-39.97	154	-23.54	9233	22	6299	4858 1226
miR-455-3p	XM_005470478.1	148	-18.43	148	-18.43	9293	22	5041	1008
miR-455-3p	XM_005470477.1	148	-18.43	148	-18.43	9294	22	5044	1008
miR-455-3p	XM_005470479.1	148	-18.43	148	-18.43	9295	22	5014	1008
miR-455-3p	XM_005476740.1	149	-16.51	149	-16.51	9299	22	3269	1679
miR-455-3p	XM_003438715.2	140	-18.67	140	-18.67	9311	22	204	6
miR-455-3p	XM_005468724.1	595	-78.26	153	-21.74	9316	22	5223	1035 3891 2303 1175
miR-455-3p	XM_005468725.1	595	-78.26	153	-21.74	9317	22	5223	1035 3891 2303 1175
miR-455-3p	XM_005453976.1	155	-20.03	155	-20.03	9339	22	1038	474
miR-455-3p	XM_005453977.1	155	-20.03	155	-20.03	9340	22	1038	474
miR-455-3p	XM_005453978.1	155	-20.03	155	-20.03	9341	22	1038	474
miR-455-3p	XM_005455666.1	145	-15.74	145	-15.74	9361	22	7602	6630
miR-455-3p	XM_005468970.1	140	-15.02	140	-15.02	9371	22	423	403
miR-455-3p	XM_005454392.1	157	-24.5	157	-24.5	9372	22	3901	12
miR-455-3p	XM_005454390.1	157	-24.5	157	-24.5	9373	22	4048	12
miR-455-3p	XM_005454391.1	157	-24.5	157	-24.5	9374	22	4048	12
miR-455-3p	XM_005450456.1	156	-17.41	156	-17.41	9378	22	10305	4485
miR-455-3p	XM_005450455.1	156	-17.41	156	-17.41	9379	22	10318	4485
miR-455-3p	XM_005450454.1	156	-17.41	156	-17.41	9380	22	10422	4485
miR-455-3p	XM_005469710.1	148	-20.96	148	-20.96	9382	22	9918	8044
miR-455-3p	XM_005469711.1	148	-20.96	148	-20.96	9383	22	9918	8044
miR-455-3p	XM_005472501.1	152	-22.29	152	-22.29	9387	22	2225	10
miR-455-3p	XM_005472502.1	152	-22.29	152	-22.29	9388	22	2222	10
miR-455-3p	XM_003440598.2	143	-18.59	143	-18.59	9390	22	5135	5
miR-455-3p	XM_005462878.1	151	-16.52	151	-16.52	9395	22	11085	4047
miR-455-3p	XM_005479177.1	296	-31.81	152	-16.2	9398	22	10254	5460 8377
miR-455-3p	XM_005478051.1	142	-14.04	142	-14.04	9413	22	10736	7338
miR-455-3p	XM_005461478.1	157	-25.18	157	-25.18	9436	22	4122	2370
miR-455-3p	XM_005470584.1	146	-16.56	146	-16.56	9460	22	1623	725
miR-455-3p	XM_005464217.1	141	-12.8	141	-12.8	9467	22	678	1
miR-455-3p	XM_005464218.1	141	-12.8	141	-12.8	9468	22	678	1
miR-455-3p	XM_005464219.1	141	-12.8	141	-12.8	9469	22	678	1
miR-455-3p	XM_003452648.2	168	-28.73	168	-28.73	9474	22	2907	2034
miR-455-3p	XM_003438745.2	151	-19.45	151	-19.45	9479	22	2923	751
miR-455-3p	XM_005467794.1	301	-39.95	153	-20.24	9487	22	3969	236 320
miR-455-3p	XM_005467795.1	301	-39.95	153	-20.24	9488	22	1635	236 320
miR-455-3p	XM_005467792.1	301	-39.95	153	-20.24	9489	22	4077	236 320
miR-455-3p	XM_005467790.1	301	-39.95	153	-20.24	9490	22	4068	236 320
miR-455-3p	XM_005467793.1	301	-39.95	153	-20.24	9491	22	1734	236 320
miR-455-3p	XM_005467791.1	301	-39.95	153	-20.24	9492	22	4062	221 305
miR-455-3p	XM_005477258.1	143	-15.93	143	-15.93	9496	22	1327	1
miR-455-3p	XM_005477259.1	143	-15.93	143	-15.93	9497	22	1327	1
miR-455-3p	XM_003440064.2	284	-38.76	142	-20.88	9504	22	3709	189 438
miR-455-3p	XM_005470472.1	284	-38.76	142	-20.88	9505	22	3769	189 438
miR-455-3p	XM_005470473.1	284	-38.76	142	-20.88	9506	22	3706	189 438
miR-455-3p	XM_003453784.2	150	-20.61	150	-20.61	9513	22	2464	1147
miR-455-3p	XM_005458532.1	150	-20.61	150	-20.61	9514	22	2464	1147
miR-455-3p	XM_005472633.1	159	-26.47	159	-26.47	9533	22	4349	1265
miR-455-3p	XM_005451760.1	294	-34.1	154	-19.48	9557	22	10480	9412 9083
miR-455-3p	XM_005451765.1	294	-34.1	154	-19.48	9558	22	10477	9409 9080
miR-455-3p	XM_005451761.1	294	-34.1	154	-19.48	9559	22	10480	9412 9083
miR-455-3p	XM_005451764.1	294	-34.1	154	-19.48	9560	22	10441	9373 9044
miR-455-3p	XM_005451759.1	294	-34.1	154	-19.48	9561	22	10483	9415 9086
miR-455-3p	XM_005451763.1	294	-34.1	154	-19.48	9563	22	10480	9412 9083
miR-455-3p	XM_005472956.1	151	-15.67	151	-15.67	9582	22	3737	2754
miR-455-3p	XM_003448558.2	151	-15.67	151	-15.67	9583	22	5645	2754
miR-455-3p	XM_005470696.1	148	-17.79	148	-17.79	9588	22	1345	786
miR-455-3p	XM_005458878.1	305	-39.67	155	-22.02	9601	22	2937	141 365
miR-455-3p	XM_005458879.1	305	-39.67	155	-22.02	9602	22	2937	141 365
miR-455-3p	XM_005449667.1	145	-15.19	145	-15.19	9608	22	2137	91
miR-455-3p	XM_005450465.1	157	-22.43	157	-22.43	9626	22	3495	1759
miR-455-3p	XM_005450466.1	157	-22.43	157	-22.43	9627	22	3495	1759
miR-455-3p	XM_005450467.1	157	-22.43	157	-22.43	9628	22	3495	1759
miR-455-3p	XM_003448470.2	156	-24.9	156	-24.9	9629	22	4657	1401
miR-455-3p	XM_005455995.1	141	-18.31	141	-18.31	9645	22	4815	3966
miR-455-3p	XM_005455996.1	141	-18.31	141	-18.31	9646	22	4815	3966
miR-455-3p	XM_003444533.2	585	-81.4	154	-27.83	9650	22	13594	566 1260 6190 5107
miR-455-3p	XM_003454682.2	142	-16.83	142	-16.83	9653	22	2786	2034
miR-455-3p	XM_005450956.1	142	-14.19	142	-14.19	9655	22	10260	4918
miR-455-3p	XM_005450957.1	142	-14.19	142	-14.19	9656	22	10260	4918
miR-455-3p	XM_005447581.1	148	-16.68	148	-16.68	9706	22	4068	800
miR-455-3p	XM_005447583.1	148	-16.68	148	-16.68	9707	22	4068	800
miR-455-3p	XM_005472682.1	159	-15.24	159	-15.24	9711	22	852	41
miR-455-3p	XM_005472683.1	159	-15.24	159	-15.24	9712	22	852	41
miR-455-3p	XM_005458552.1	298	-35.14	152	-17.58	9743	22	2980	1006 1542
miR-455-3p	XM_003453798.2	298	-35.14	152	-17.58	9744	22	2980	1006 1542
miR-455-3p	XM_005452671.1	148	-25.18	148	-25.18	9787	22	6828	1459
miR-455-3p	XM_005452670.1	148	-25.18	148	-25.18	9788	22	6870	1501
miR-455-3p	XM_005464060.1	302	-39.52	152	-23.82	9796	22	5617	178 961
miR-455-3p	XM_005464058.1	302	-39.52	152	-23.82	9797	22	5662	178 961
miR-455-3p	XM_005464059.1	302	-39.52	152	-23.82	9798	22	5653	178 961
miR-455-3p	NM_001279727.1	166	-23.79	166	-23.79	9799	22	2670	1775
miR-455-3p	XM_005457861.1	446	-47.93	153	-17.31	9800	22	5376	2372 1072 1784
miR-455-3p	XM_005478277.1	159	-26.38	159	-26.38	9811	22	5973	4985
miR-455-3p	XM_005475711.1	151	-14.97	151	-14.97	9823	22	2633	1460
miR-455-3p	XM_005454805.1	297	-35	152	-17.6	9843	22	10157	1600 716
miR-455-3p	XM_005454804.1	297	-35	152	-17.6	9844	22	10187	1600 716
miR-455-3p	XM_003449115.2	142	-17.01	142	-17.01	9855	22	1867	152
miR-455-3p	XM_003446837.2	152	-18.02	152	-18.02	9894	22	666	89
miR-455-3p	XM_005474945.1	154	-22.21	154	-22.21	9908	22	5914	1722
miR-455-3p	XM_005450481.1	146	-15.35	146	-15.35	9932	22	3049	1299
miR-455-3p	XM_003443421.2	290	-32.58	150	-16.45	9934	22	13003	472 11238
miR-455-3p	XM_005467210.1	290	-32.58	150	-16.45	9935	22	13009	472 11244
miR-455-3p	XM_005447582.1	148	-16.68	148	-16.68	9937	22	6877	3609
miR-455-3p	XM_005452425.1	147	-18.65	147	-18.65	9938	22	379	105
miR-455-3p	XM_005470424.1	149	-17.82	149	-17.82	9943	22	4186	2798
miR-455-3p	XM_005470425.1	149	-17.82	149	-17.82	9944	22	4183	2798
miR-455-3p	XM_003440222.2	149	-17.82	149	-17.82	9945	22	4120	2798
miR-455-3p	XM_005467438.1	147	-17.04	147	-17.04	9948	22	2888	1036
miR-455-3p	XM_005467439.1	147	-17.04	147	-17.04	9949	22	2505	1036
miR-455-3p	XM_005467440.1	147	-17.04	147	-17.04	9950	22	2484	1036
miR-455-3p	XM_005467441.1	147	-17.04	147	-17.04	9951	22	2484	1036
miR-455-3p	XM_005470100.1	148	-17.14	148	-17.14	9957	22	1732	449
miR-455-3p	XM_005470101.1	148	-17.14	148	-17.14	9958	22	1732	449
miR-455-3p	XM_005470103.1	148	-17.14	148	-17.14	9959	22	1732	449
miR-455-3p	XM_005450751.1	148	-23.71	148	-23.71	9969	22	2789	792
miR-455-3p	XM_005450750.1	148	-23.71	148	-23.71	9970	22	2812	792
miR-455-3p	XM_005473200.1	152	-18.8	152	-18.8	9976	22	3195	2945
miR-455-3p	XM_003452949.2	142	-18.22	142	-18.22	9982	22	3763	938
miR-455-3p	XM_005457819.1	142	-18.22	142	-18.22	9983	22	3763	938
miR-455-3p	XM_005472915.1	142	-15.48	142	-15.48	9991	22	4880	1696
miR-455-3p	XM_003443208.2	152	-18.33	152	-18.33	9998	22	93	47
miR-455-3p	XM_003447914.2	157	-21.28	157	-21.28	10004	22	3266	1355
miR-455-3p	XM_005459347.1	140	-14.44	140	-14.44	10007	22	2593	400
miR-455-3p	XM_005454568.1	151	-18.87	151	-18.87	10012	22	1228	701
miR-455-3p	XM_005475362.1	150	-15.93	150	-15.93	10020	22	1791	1080
miR-455-3p	XM_003456785.2	158	-24.53	158	-24.53	10028	22	3058	2413
miR-455-3p	XM_005461585.1	158	-24.53	158	-24.53	10029	22	3058	2413
miR-455-3p	XM_005448416.1	141	-19.01	141	-19.01	10033	22	12041	677
miR-455-3p	XM_005452202.1	151	-17.57	151	-17.57	10050	22	3103	1164
miR-455-3p	XM_005452203.1	151	-17.57	151	-17.57	10051	22	3103	1164
miR-455-3p	XM_005452355.1	152	-20.27	152	-20.27	10053	22	2663	666
miR-455-3p	XM_005478356.1	145	-14.37	145	-14.37	10086	22	3408	225
miR-455-3p	XM_005478357.1	145	-14.37	145	-14.37	10087	22	3408	225
miR-455-3p	XM_005478358.1	145	-14.37	145	-14.37	10088	22	3408	225
miR-455-3p	XM_005478359.1	145	-14.37	145	-14.37	10089	22	3408	225
miR-455-3p	XM_005478360.1	145	-14.37	145	-14.37	10090	22	1512	225
miR-455-3p	XM_005455921.1	140	-13.76	140	-13.76	10093	22	3801	2274
miR-455-3p	XM_003451191.2	140	-13.76	140	-13.76	10094	22	3915	2388
miR-455-3p	XM_005470787.1	151	-20.97	151	-20.97	10117	22	7737	6555
miR-455-3p	XM_005467465.1	157	-18.97	157	-18.97	10125	22	5898	3365
miR-455-3p	XM_005449852.1	140	-13.09	140	-13.09	10127	22	2436	1804
miR-455-3p	XM_005449853.1	140	-13.09	140	-13.09	10128	22	2436	1804
miR-455-3p	XM_005464873.1	145	-19.55	145	-19.55	10151	22	12682	5602
miR-21a-5p	XM_003438309.2	155	-14.28	155	-14.28	10206	24	615	92
miR-21a-5p	XM_005474350.1	155	-14.28	155	-14.28	10207	24	615	92
miR-21a-5p	XM_005460529.1	290	-21.87	148	-12.92	10208	24	6980	3493 5869
miR-21a-5p	XM_005457827.1	161	-10.11	161	-10.11	10239	24	2677	2334
miR-21a-5p	XM_005457828.1	161	-10.11	161	-10.11	10240	24	2677	2334
miR-21a-5p	XM_003452915.2	161	-10.11	161	-10.11	10241	24	2677	2334
miR-21a-5p	XM_005456442.1	144	-17.44	144	-17.44	10247	24	2125	1995
miR-21a-5p	XM_005456443.1	144	-17.44	144	-17.44	10248	24	2125	1995
miR-21a-5p	XM_005456444.1	144	-17.44	144	-17.44	10249	24	2125	1995
miR-21a-5p	XM_005468779.1	163	-20.68	163	-20.68	10283	24	3692	1691
miR-21a-5p	XM_005468780.1	163	-20.68	163	-20.68	10284	24	3692	1691
miR-21a-5p	XM_005460449.1	140	-9.03	140	-9.03	10310	24	420	1
miR-21a-5p	XM_005461108.1	163	-21.08	163	-21.08	10324	24	7598	4088
miR-21a-5p	XM_003456377.2	163	-21.08	163	-21.08	10325	24	7598	4088
miR-21a-5p	XM_003456376.2	163	-21.08	163	-21.08	10326	24	7598	4088
miR-21a-5p	XM_005458662.1	150	-7.62	150	-7.62	10331	24	5028	3653
miR-21a-5p	XM_005458663.1	150	-7.62	150	-7.62	10332	24	5028	3653
miR-21a-5p	XM_005454583.1	141	-15.89	141	-15.89	10333	24	1320	526
miR-21a-5p	XM_003449830.2	141	-15.89	141	-15.89	10334	24	1320	526
miR-21a-5p	XM_003448974.2	321	-33.31	162	-18.5	10337	24	7969	5965 6527
miR-21a-5p	XM_005474901.1	321	-33.31	162	-18.5	10338	24	7969	5965 6527
miR-21a-5p	XM_005474899.1	321	-33.31	162	-18.5	10339	24	7966	5962 6524
miR-21a-5p	XM_005474900.1	321	-33.31	162	-18.5	10340	24	7966	5962 6524
miR-21a-5p	XM_003447801.2	153	-18.72	153	-18.72	10343	24	1689	716
miR-21a-5p	XM_003445058.2	149	-9.94	149	-9.94	10363	24	3037	1470
miR-21a-5p	XM_005456375.1	151	-11.84	151	-11.84	10377	24	5510	2851
miR-21a-5p	XM_005467111.1	155	-15.76	155	-15.76	10378	24	1209	349
miR-21a-5p	XM_005463463.1	149	-15.16	149	-15.16	10380	24	2141	979
miR-21a-5p	XM_005472302.1	144	-10.68	144	-10.68	10408	24	5912	5100
miR-21a-5p	XM_003455269.2	156	-13.47	156	-13.47	10441	24	3021	2084
miR-21a-5p	XM_005459788.1	156	-13.47	156	-13.47	10442	24	3021	2084
miR-21a-5p	XM_005459789.1	156	-13.47	156	-13.47	10443	24	3021	2084
miR-21a-5p	XM_005466236.1	157	-18.62	157	-18.62	10463	24	668	421
miR-21a-5p	XM_005455666.1	166	-18.45	166	-18.45	10489	24	7602	6311
miR-21a-5p	XM_005450456.1	299	-33.66	153	-18.41	10506	24	10305	4229 7971
miR-21a-5p	XM_005450455.1	299	-33.66	153	-18.41	10507	24	10318	4229 8088
miR-21a-5p	XM_005450454.1	299	-33.66	153	-18.41	10508	24	10422	4229 8088
miR-21a-5p	XM_005479177.1	141	-17.87	141	-17.87	10526	24	10254	8797
miR-21a-5p	XM_003446129.2	140	-11.94	140	-11.94	10535	24	1498	449
miR-21a-5p	XM_005478051.1	153	-18.3	153	-18.3	10541	24	10736	3152
miR-21a-5p	XM_005448777.1	162	-21.5	162	-21.5	10550	24	3538	896
miR-21a-5p	XM_005448778.1	162	-21.5	162	-21.5	10551	24	3538	896
miR-21a-5p	XM_005448779.1	162	-21.5	162	-21.5	10552	24	3538	896
miR-21a-5p	XM_005448780.1	162	-21.5	162	-21.5	10553	24	3538	896
miR-21a-5p	XM_005448781.1	162	-21.5	162	-21.5	10554	24	3538	896
miR-21a-5p	XM_003439293.2	153	-17.61	153	-17.61	10555	24	364	143
miR-21a-5p	XM_005459895.1	155	-15.47	155	-15.47	10565	24	5304	2128
miR-21a-5p	XM_005459897.1	155	-15.47	155	-15.47	10566	24	5304	2128
miR-21a-5p	XM_005471860.1	324	-47.12	165	-25.02	10604	24	2094	1805 1908
miR-21a-5p	XM_005465398.1	156	-19.4	156	-19.4	10609	24	2843	517
miR-21a-5p	XM_005453368.1	150	-18.63	150	-18.63	10645	24	8887	7190
miR-21a-5p	XM_005453367.1	150	-18.63	150	-18.63	10647	24	8887	7190
miR-21a-5p	XM_003447842.2	150	-18.63	150	-18.63	10652	24	8896	7199
miR-21a-5p	XM_005473596.1	148	-10.52	148	-10.52	10656	24	4350	2969
miR-21a-5p	XM_005457153.1	156	-15.67	156	-15.67	10683	24	1653	326
miR-21a-5p	XM_005451760.1	162	-21.01	162	-21.01	10685	24	10480	3072
miR-21a-5p	XM_005451765.1	162	-21.01	162	-21.01	10686	24	10477	3072
miR-21a-5p	XM_005451761.1	162	-21.01	162	-21.01	10687	24	10480	3072
miR-21a-5p	XM_005451764.1	162	-21.01	162	-21.01	10688	24	10441	3072
miR-21a-5p	XM_005451759.1	162	-21.01	162	-21.01	10689	24	10483	3072
miR-21a-5p	XM_005451762.1	162	-21.01	162	-21.01	10690	24	8908	3072
miR-21a-5p	XM_005451763.1	162	-21.01	162	-21.01	10691	24	10480	3072
miR-21a-5p	XM_005459908.1	143	-12.39	143	-12.39	10693	24	4117	405
miR-21a-5p	XM_005454089.1	311	-27.43	168	-18.19	10702	24	2960	2621 934
miR-21a-5p	XM_005449667.1	154	-13.97	154	-13.97	10736	24	2137	1157
miR-21a-5p	XM_005450465.1	142	-12.96	142	-12.96	10754	24	3495	2991
miR-21a-5p	XM_005450466.1	142	-12.96	142	-12.96	10755	24	3495	2991
miR-21a-5p	XM_005450467.1	142	-12.96	142	-12.96	10756	24	3495	2991
miR-21a-5p	XM_005462084.1	302	-29.48	158	-16.18	10782	24	5413	421 3067
miR-21a-5p	XM_005450956.1	148	-11.21	148	-11.21	10783	24	10260	2221
miR-21a-5p	XM_005450957.1	148	-11.21	148	-11.21	10784	24	10260	2221
miR-21a-5p	XM_005471907.1	150	-14.64	150	-14.64	10785	24	558	97
miR-21a-5p	XM_005466235.1	157	-18.62	157	-18.62	10795	24	728	480
miR-21a-5p	XM_003443233.2	153	-13.18	153	-13.18	10802	24	1222	344
miR-21a-5p	XM_003439130.2	147	-14.08	147	-14.08	10830	24	1061	861
miR-21a-5p	XM_003457303.2	143	-10.87	143	-10.87	10850	24	5136	4599
miR-21a-5p	XM_003446560.2	150	-17.68	150	-17.68	10851	24	2793	108
miR-21a-5p	XM_005473457.1	157	-16.13	157	-16.13	10861	24	2843	796
miR-21a-5p	XM_005466073.1	154	-18.5	154	-18.5	10904	24	4457	4035
miR-21a-5p	XM_003456477.2	149	-17.43	149	-17.43	10923	24	1342	560
miR-21a-5p	XM_005464060.1	143	-10.81	143	-10.81	10924	24	5617	5018
miR-21a-5p	XM_005464058.1	143	-10.81	143	-10.81	10925	24	5662	5063
miR-21a-5p	XM_005464059.1	143	-10.81	143	-10.81	10926	24	5653	5054
miR-21a-5p	XM_005478277.1	157	-15.62	157	-15.62	10939	24	5973	1541
miR-21a-5p	XM_003454225.2	142	-14.52	142	-14.52	10966	24	600	11
miR-21a-5p	XM_005472975.1	140	-9.65	140	-9.65	10967	24	12775	6084
miR-21a-5p	XM_005456236.1	144	-15.66	144	-15.66	10984	24	1525	1078
miR-21a-5p	XM_005456237.1	144	-15.66	144	-15.66	10985	24	1525	1078
miR-21a-5p	XM_005447917.1	158	-16.2	158	-16.2	11030	24	12508	4458
miR-21a-5p	XM_005474945.1	146	-11.51	146	-11.51	11036	24	5914	3940
miR-21a-5p	XM_005467210.1	154	-15.53	154	-15.53	11063	24	13009	3938
miR-21a-5p	XM_005473200.1	147	-13.61	147	-13.61	11104	24	3195	1899
miR-21a-5p	XM_005472915.1	150	-14.45	150	-14.45	11119	24	4880	4499
miR-21a-5p	XM_005458615.1	156	-16.45	156	-16.45	11127	24	5069	1293
miR-21a-5p	XM_005458616.1	156	-16.45	156	-16.45	11128	24	5069	1293
miR-21a-5p	XM_005458617.1	156	-16.45	156	-16.45	11129	24	5069	1293
miR-21a-5p	XM_005456434.1	155	-13.75	155	-13.75	11146	24	1829	367
miR-21a-5p	XM_005459896.1	155	-15.47	155	-15.47	11173	24	8932	5756
miR-21a-5p	XM_005452202.1	140	-15.28	140	-15.28	11178	24	3103	1043
miR-21a-5p	XM_005452203.1	140	-15.28	140	-15.28	11179	24	3103	1043
miR-21a-5p	XM_005455367.1	140	-14.9	140	-14.9	11185	24	2181	20
miR-21a-5p	XM_005455368.1	140	-14.9	140	-14.9	11186	24	2181	20
miR-21a-5p	XM_005448776.1	162	-21.5	162	-21.5	11187	24	4507	1865
miR-21a-5p	XM_005465006.1	150	-13.15	150	-13.15	11233	24	1660	1194
miR-21a-5p	XM_005468721.1	148	-14.48	148	-14.48	11262	24	5509	5375
miR-21a-5p	XM_005468722.1	148	-14.48	148	-14.48	11263	24	5506	5372
miR-21a-5p	XM_005468720.1	148	-14.48	148	-14.48	11264	24	5542	5408
miR-124a-3p	XM_005468723.1	156	-15.49	156	-15.49	11308	22	5901	2873
miR-124a-3p	XM_005460529.1	140	-11.35	140	-11.35	11336	22	6980	6183
miR-124a-3p	XM_005470925.1	162	-16.3	162	-16.3	11350	22	8422	121
miR-124a-3p	XM_005470926.1	162	-16.3	162	-16.3	11351	22	8422	121
miR-124a-3p	XM_005470927.1	162	-16.3	162	-16.3	11352	22	8422	121
miR-124a-3p	XM_003441717.2	157	-13.56	157	-13.56	11423	22	4999	1182
miR-124a-3p	XM_005472462.1	155	-19.04	155	-19.04	11450	22	6022	5544
miR-124a-3p	XM_003439842.2	158	-21.79	158	-21.79	11463	22	1907	1153
miR-124a-3p	XM_003440637.2	148	-18.56	148	-18.56	11487	22	1629	476
miR-124a-3p	XM_005448435.1	158	-20.77	158	-20.77	11503	22	472	438
miR-124a-3p	XM_005456375.1	145	-13.09	145	-13.09	11505	22	5510	5313
miR-124a-3p	XM_005472778.1	147	-16.01	147	-16.01	11526	22	1093	1
miR-124a-3p	XM_003456236.2	155	-14.1	155	-14.1	11552	22	2493	2086
miR-124a-3p	XM_005478045.1	148	-12.19	148	-12.19	11559	22	2213	1014
miR-124a-3p	XM_005457954.1	147	-13.39	147	-13.39	11592	22	8092	524
miR-124a-3p	XM_005470844.1	144	-11.24	144	-11.24	11616	22	2693	2568
miR-124a-3p	XM_005455666.1	154	-24.87	154	-24.87	11617	22	7602	6824
miR-124a-3p	XM_005452460.1	152	-16.59	152	-16.59	11667	22	3338	1299
miR-124a-3p	XM_005452461.1	152	-16.59	152	-16.59	11668	22	3338	1299
miR-124a-3p	XM_005478051.1	161	-22.37	161	-22.37	11669	22	10736	5612
miR-124a-3p	XM_003445042.2	145	-16.92	145	-16.92	11672	22	1116	786
miR-124a-3p	XM_005463162.1	147	-19.3	147	-19.3	11675	22	4605	3281
miR-124a-3p	XM_005470584.1	146	-12.99	146	-12.99	11716	22	1623	936
miR-124a-3p	XM_005477852.1	152	-16.06	152	-16.06	11731	22	2837	1891
miR-124a-3p	XM_005471860.1	154	-18.24	154	-18.24	11732	22	2094	1922
miR-124a-3p	XM_005453371.1	154	-17.81	154	-17.81	11779	22	2442	1866
miR-124a-3p	XM_005472633.1	140	-11.34	140	-11.34	11789	22	4349	3340
miR-124a-3p	XM_005451760.1	143	-15.29	143	-15.29	11813	22	10480	9085
miR-124a-3p	XM_005451765.1	143	-15.29	143	-15.29	11814	22	10477	9082
miR-124a-3p	XM_005451761.1	143	-15.29	143	-15.29	11815	22	10480	9085
miR-124a-3p	XM_005451764.1	143	-15.29	143	-15.29	11816	22	10441	9046
miR-124a-3p	XM_005451759.1	143	-15.29	143	-15.29	11817	22	10483	9088
miR-124a-3p	XM_005451763.1	143	-15.29	143	-15.29	11819	22	10480	9085
miR-124a-3p	XM_005459908.1	154	-16.12	154	-16.12	11821	22	4117	1871
miR-124a-3p	XM_003443985.2	148	-16.81	148	-16.81	11827	22	2527	2000
miR-124a-3p	XM_005450465.1	152	-17.16	152	-17.16	11882	22	3495	2959
miR-124a-3p	XM_005450466.1	152	-17.16	152	-17.16	11883	22	3495	2959
miR-124a-3p	XM_005450467.1	152	-17.16	152	-17.16	11884	22	3495	2959
miR-124a-3p	XM_005469714.1	142	-11.5	142	-11.5	11886	22	3152	1047
miR-124a-3p	XM_005457463.1	140	-11.91	140	-11.91	11896	22	3891	2300
miR-124a-3p	XM_003452675.2	140	-11.91	140	-11.91	11897	22	3891	2300
miR-124a-3p	XM_005455995.1	297	-25.8	150	-13.12	11901	22	4815	1390 496
miR-124a-3p	XM_005455996.1	297	-25.8	150	-13.12	11902	22	4815	1390 496
miR-124a-3p	XM_005447918.1	147	-13.75	147	-13.75	11905	22	7731	1662
miR-124a-3p	XM_005450956.1	140	-9.87	140	-9.87	11911	22	10260	9018
miR-124a-3p	XM_005450957.1	140	-9.87	140	-9.87	11912	22	10260	9018
miR-124a-3p	XM_005474727.1	154	-13.81	154	-13.81	11918	22	2714	2066
miR-124a-3p	XM_005474728.1	154	-13.81	154	-13.81	11919	22	2714	2066
miR-124a-3p	XM_005474729.1	154	-13.81	154	-13.81	11920	22	2714	2066
miR-124a-3p	XM_005474730.1	154	-13.81	154	-13.81	11921	22	2714	2066
miR-124a-3p	XM_005448433.1	158	-20.77	158	-20.77	11926	22	458	424
miR-124a-3p	XM_003437660.2	148	-14.58	148	-14.58	11940	22	952	163
miR-124a-3p	XM_005462989.1	152	-15.27	152	-15.27	11951	22	3993	1461
miR-124a-3p	XM_005462991.1	152	-15.27	152	-15.27	11952	22	3993	1461
miR-124a-3p	XM_003439377.2	149	-15.01	149	-15.01	11956	22	3064	1832
miR-124a-3p	XM_005449190.1	149	-15.01	149	-15.01	11957	22	1945	1832
miR-124a-3p	XM_003457303.2	161	-21.64	161	-21.64	11978	22	5136	813
miR-124a-3p	XM_005473457.1	153	-14.08	153	-14.08	11989	22	2843	1102
miR-124a-3p	XM_005455892.1	140	-12.64	140	-12.64	12009	22	985	392
miR-124a-3p	XM_005455893.1	140	-12.64	140	-12.64	12010	22	985	392
miR-124a-3p	XM_005459094.1	148	-12.52	148	-12.52	12018	22	4767	4602
miR-124a-3p	XM_005464094.1	140	-12.2	140	-12.2	12022	22	810	255
miR-124a-3p	XM_003454130.2	158	-18.86	158	-18.86	12030	22	1086	931
miR-124a-3p	XM_005448432.1	158	-20.77	158	-20.77	12033	22	510	476
miR-124a-3p	XM_003451460.2	153	-15.28	153	-15.28	12038	22	6898	617
miR-124a-3p	XM_005464060.1	161	-18.32	161	-18.32	12052	22	5617	5529
miR-124a-3p	XM_005464058.1	161	-18.32	161	-18.32	12053	22	5662	5574
miR-124a-3p	XM_005464059.1	161	-18.32	161	-18.32	12054	22	5653	5565
miR-124a-3p	XM_005478277.1	147	-12.1	147	-12.1	12067	22	5973	5669
miR-124a-3p	XM_005469985.1	146	-19.19	146	-19.19	12083	22	3700	463
miR-124a-3p	XM_005469987.1	146	-19.19	146	-19.19	12084	22	3697	463
miR-124a-3p	XM_005469988.1	146	-19.19	146	-19.19	12085	22	3616	463
miR-124a-3p	XM_005467130.1	143	-12.55	143	-12.55	12096	22	890	579
miR-124a-3p	XM_005454805.1	148	-13.18	148	-13.18	12099	22	10157	8555
miR-124a-3p	XM_005454804.1	148	-13.18	148	-13.18	12100	22	10187	8585
miR-124a-3p	XM_005470163.1	148	-13.03	148	-13.03	12139	22	3063	1442
miR-124a-3p	XM_005466811.1	149	-12.77	149	-12.77	12145	22	2114	1537
miR-124a-3p	XM_003445805.2	149	-12.77	149	-12.77	12146	22	2171	1594
miR-124a-3p	XM_003447640.2	146	-12.95	146	-12.95	12148	22	11034	3986
miR-124a-3p	XM_005447917.1	147	-13.75	147	-13.75	12158	22	12508	6439
miR-124a-3p	XM_005453271.1	295	-25.47	149	-13.04	12174	22	908	865 240
miR-124a-3p	XM_005453272.1	295	-25.47	149	-13.04	12175	22	908	865 240
miR-124a-3p	XM_005460577.1	141	-12.46	141	-12.46	12183	22	381	104
miR-124a-3p	XM_005460578.1	141	-12.46	141	-12.46	12184	22	381	104
miR-124a-3p	XM_005460579.1	141	-12.46	141	-12.46	12185	22	381	104
miR-124a-3p	XM_003443421.2	154	-12.71	154	-12.71	12190	22	13003	12463
miR-124a-3p	XM_005467210.1	154	-12.71	154	-12.71	12191	22	13009	12469
miR-124a-3p	XM_005450751.1	300	-31.18	155	-16.96	12225	22	2789	2019 2105
miR-124a-3p	XM_005450750.1	300	-31.18	155	-16.96	12226	22	2812	2042 2128
miR-124a-3p	XM_005475999.1	143	-11.45	143	-11.45	12243	22	1654	317
miR-124a-3p	XM_003437533.2	150	-13.13	150	-13.13	12244	22	1819	517
miR-124a-3p	XM_005460016.1	160	-13.14	160	-13.14	12246	22	557	335
miR-124a-3p	XM_005458615.1	148	-11.7	148	-11.7	12255	22	5069	4326
miR-124a-3p	XM_005458616.1	148	-11.7	148	-11.7	12256	22	5069	4326
miR-124a-3p	XM_005458617.1	148	-11.7	148	-11.7	12257	22	5069	4326
miR-124a-3p	XM_005454217.1	146	-15.92	146	-15.92	12273	22	1517	192
miR-124a-3p	XM_005456434.1	140	-12.13	140	-12.13	12274	22	1829	686
miR-124a-3p	XM_005448664.1	144	-10.48	144	-10.48	12280	22	1160	1044
miR-124a-3p	XM_005448665.1	144	-10.48	144	-10.48	12281	22	1160	1044
miR-124a-3p	XM_005450408.1	296	-36	149	-18.11	12327	22	7881	6717 6688
miR-124a-3p	XM_005470162.1	148	-13.03	148	-13.03	12348	22	4828	3207
miR-124a-3p	XM_003445947.2	147	-15.76	147	-15.76	12357	22	1784	539
miR-124a-3p	XM_005468721.1	152	-12.03	152	-12.03	12390	22	5509	4606
miR-124a-3p	XM_005468722.1	152	-12.03	152	-12.03	12391	22	5506	4603
miR-124a-3p	XM_005468720.1	152	-12.03	152	-12.03	12392	22	5542	4639
miR-124a-3p	XM_005464873.1	151	-13.66	151	-13.66	12407	22	12682	12555
miR-106	XM_005454863.1	150	-16.31	150	-16.31	12410	24	1518	134
miR-106	XM_003450624.2	165	-18.37	165	-18.37	12412	24	1792	1498
miR-106	XM_005455405.1	165	-18.37	165	-18.37	12413	24	1792	1498
miR-106	XM_005468374.1	147	-11.29	147	-11.29	12419	24	4475	774
miR-106	XM_005468375.1	147	-11.29	147	-11.29	12420	24	4475	774
miR-106	XM_005473126.1	163	-13.85	163	-13.85	12447	24	996	678
miR-106	XM_005469469.1	157	-18.35	157	-18.35	12454	24	15000	7869
miR-106	XM_005469470.1	157	-18.35	157	-18.35	12455	24	15018	7881
miR-106	XM_003439073.2	305	-31.31	155	-16.93	12461	24	3156	2700 2405
miR-106	XM_005460529.1	463	-48.61	160	-20.92	12464	24	6980	5816 6012 3471
miR-106	XM_005470925.1	166	-18.42	166	-18.42	12478	24	8422	1377
miR-106	XM_005470926.1	166	-18.42	166	-18.42	12479	24	8422	1377
miR-106	XM_005470927.1	166	-18.42	166	-18.42	12480	24	8422	1377
miR-106	XM_005462019.1	149	-10.9	149	-10.9	12492	24	1502	1395
miR-106	XM_005462020.1	149	-10.9	149	-10.9	12493	24	1502	1395
miR-106	XM_005456442.1	324	-39.07	164	-20.61	12503	24	2125	1681 1536
miR-106	XM_005456443.1	324	-39.07	164	-20.61	12504	24	2125	1681 1536
miR-106	XM_005456444.1	324	-39.07	164	-20.61	12505	24	2125	1681 1536
miR-106	XM_003447815.2	152	-11.48	152	-11.48	12533	24	2893	2123
miR-106	XM_005453301.1	152	-11.48	152	-11.48	12534	24	2893	2123
miR-106	XM_005453302.1	152	-11.48	152	-11.48	12535	24	2893	2123
miR-106	XM_005468779.1	146	-14.99	146	-14.99	12539	24	3692	2788
miR-106	XM_005468780.1	146	-14.99	146	-14.99	12540	24	3692	2788
miR-106	XM_005461198.1	156	-17.19	156	-17.19	12549	24	325	218
miR-106	XM_005461199.1	156	-17.19	156	-17.19	12550	24	325	218
miR-106	XM_003441717.2	148	-13.13	148	-13.13	12551	24	4999	593
miR-106	XM_005475907.1	300	-28.98	152	-16.29	12552	24	5014	2569 4585
miR-106	XM_005461108.1	300	-24.08	154	-12.26	12580	24	7598	6526 880
miR-106	XM_003456377.2	300	-24.08	154	-12.26	12581	24	7598	6526 880
miR-106	XM_003456376.2	300	-24.08	154	-12.26	12582	24	7598	6526 880
miR-106	XM_005458662.1	315	-33.19	163	-17.15	12587	24	5028	1770 2836
miR-106	XM_005458663.1	315	-33.19	163	-17.15	12588	24	5028	1770 2836
miR-106	XM_003457723.2	145	-13.07	145	-13.07	12598	24	1540	1418
miR-106	XM_003445058.2	162	-16.01	162	-16.01	12619	24	3037	2891
miR-106	XM_005458687.1	149	-12.51	149	-12.51	12620	24	3954	2736
miR-106	XM_003457724.2	332	-45.32	175	-25.49	12635	24	761	250 147
miR-106	XM_005463463.1	142	-13.86	142	-13.86	12636	24	2141	1906
miR-106	XM_003452883.2	299	-35.08	151	-19.45	12637	24	1848	1292 1064
miR-106	XM_005457853.1	299	-35.08	151	-19.45	12638	24	1848	1292 1064
miR-106	XM_005457854.1	299	-35.08	151	-19.45	12639	24	1848	1292 1064
miR-106	XM_005477159.1	313	-38.8	159	-19.49	12641	24	1440	395 821
miR-106	XM_005475077.1	167	-21.58	167	-21.58	12642	24	450	392
miR-106	XM_005472302.1	160	-13.43	160	-13.43	12664	24	5912	3344
miR-106	XM_005462484.1	319	-33.86	167	-18.93	12669	24	3502	2864 205
miR-106	XM_005476806.1	300	-33.14	159	-22.38	12670	24	1000	570 279
miR-106	XM_005476807.1	300	-33.14	159	-22.38	12671	24	1000	570 279
miR-106	XM_005476809.1	300	-33.14	159	-22.38	12672	24	1000	570 279
miR-106	XM_005476811.1	300	-33.14	159	-22.38	12673	24	1000	570 279
miR-106	XM_005476812.1	300	-33.14	159	-22.38	12674	24	1000	570 279
miR-106	XM_003459923.2	145	-10.94	145	-10.94	12675	24	3342	1969
miR-106	XM_005476740.1	155	-15.66	155	-15.66	12683	24	3269	896
miR-106	XM_005470113.1	144	-12.91	144	-12.91	12714	24	2055	513
miR-106	XM_005470114.1	144	-12.91	144	-12.91	12715	24	2055	513
miR-106	XM_005459453.1	145	-8.87	145	-8.87	12742	24	5204	4301
miR-106	XM_005454392.1	152	-18.48	152	-18.48	12756	24	3901	3439
miR-106	XM_005454390.1	152	-18.48	152	-18.48	12757	24	4048	3586
miR-106	XM_005454391.1	152	-18.48	152	-18.48	12758	24	4048	3586
miR-106	XM_003440598.2	155	-15.11	155	-15.11	12774	24	5135	3586
miR-106	XM_005470285.1	149	-10.85	149	-10.85	12778	24	1779	932
miR-106	XM_005462878.1	163	-25.7	163	-25.7	12779	24	11085	6086
miR-106	XM_003443826.2	172	-24.4	172	-24.4	12780	24	1486	168
miR-106	XM_005479177.1	154	-13.51	154	-13.51	12782	24	10254	8118
miR-106	XM_003447280.2	161	-13	161	-13	12784	24	632	247
miR-106	XM_005478051.1	153	-16.85	153	-16.85	12797	24	10736	5499
miR-106	XM_005448777.1	145	-12.23	145	-12.23	12806	24	3538	1149
miR-106	XM_005448778.1	145	-12.23	145	-12.23	12807	24	3538	1149
miR-106	XM_005448779.1	145	-12.23	145	-12.23	12808	24	3538	1149
miR-106	XM_005448780.1	145	-12.23	145	-12.23	12809	24	3538	1149
miR-106	XM_005448781.1	145	-12.23	145	-12.23	12810	24	3538	1149
miR-106	XM_005448355.1	147	-19.55	147	-19.55	12814	24	226	151
miR-106	XM_005450645.1	151	-10.46	151	-10.46	12815	24	4834	1424
miR-106	XM_005460620.1	151	-13.28	151	-13.28	12830	24	274	195
miR-106	XM_003455858.2	151	-13.28	151	-13.28	12831	24	274	195
miR-106	XM_005455790.1	156	-18	156	-18	12836	24	6821	3489
miR-106	XM_005465639.1	149	-15.89	149	-15.89	12845	24	339	214
miR-106	XM_003452648.2	316	-35.47	159	-19.6	12858	24	2907	1470 1384
miR-106	XM_003438745.2	152	-18.64	152	-18.64	12863	24	2923	186
miR-106	XM_003438685.2	152	-15.86	152	-15.86	12867	24	2398	2374
miR-106	XM_005475205.1	165	-19.76	165	-19.76	12882	24	56	14
miR-106	XM_005475206.1	165	-19.76	165	-19.76	12883	24	64	14
miR-106	XM_003440064.2	155	-13.72	155	-13.72	12888	24	3709	3399
miR-106	XM_005470472.1	155	-13.72	155	-13.72	12889	24	3769	3459
miR-106	XM_005470473.1	155	-13.72	155	-13.72	12890	24	3706	3396
miR-106	XM_005453368.1	160	-20.12	160	-20.12	12901	24	8887	3981
miR-106	XM_005453367.1	160	-20.12	160	-20.12	12903	24	8887	3981
miR-106	XM_003447842.2	160	-20.12	160	-20.12	12908	24	8896	3990
miR-106	XM_005452397.1	307	-35.29	160	-19.32	12918	24	1131	1072 288
miR-106	XM_005473149.1	160	-23.53	160	-23.53	12929	24	1064	839
miR-106	XM_005473150.1	160	-23.53	160	-23.53	12930	24	1064	839
miR-106	XM_005473151.1	160	-23.53	160	-23.53	12931	24	1064	839
miR-106	XM_005451444.1	156	-19.33	156	-19.33	12936	24	1400	538
miR-106	XM_005451445.1	156	-19.33	156	-19.33	12937	24	1400	538
miR-106	XM_005459908.1	153	-9.94	153	-9.94	12949	24	4117	3473
miR-106	XM_005476808.1	300	-33.14	159	-22.38	12952	24	1393	963 672
miR-106	XM_005476810.1	300	-33.14	159	-22.38	12953	24	1393	963 672
miR-106	XM_003447473.2	300	-33.14	159	-22.38	12954	24	1393	963 672
miR-106	XM_003452299.2	311	-38.98	161	-23.35	12989	24	4005	1985 2899
miR-106	XM_005452403.1	452	-50.31	154	-19.01	12997	24	10513	7929 910 247
miR-106	XM_005452404.1	452	-50.31	154	-19.01	12998	24	10618	8034 1030 247
miR-106	XM_005452402.1	452	-50.31	154	-19.01	12999	24	10633	8049 1030 247
miR-106	XM_005469714.1	169	-20.92	169	-20.92	13014	24	3152	1589
miR-106	XM_005478878.1	309	-32.61	155	-16.49	13019	24	3362	3090 963
miR-106	XM_005478879.1	309	-32.61	155	-16.49	13020	24	3359	3087 960
miR-106	XM_005457463.1	300	-28.16	154	-15.9	13024	24	3891	2788 3736
miR-106	XM_003452675.2	300	-28.16	154	-15.9	13025	24	3891	2788 3736
miR-106	XM_005447918.1	320	-37.26	161	-21.6	13033	24	7731	7213 6887
miR-106	XM_005452867.1	143	-14.18	143	-14.18	13056	24	255	199
miR-106	XM_005450624.1	166	-16.68	166	-16.68	13066	24	1164	747
miR-106	XM_003443626.2	166	-16.68	166	-16.68	13067	24	1164	747
miR-106	XM_005469986.1	148	-12.25	148	-12.25	13083	24	1302	972
miR-106	XM_003439130.2	152	-12.45	152	-12.45	13086	24	1061	717
miR-106	XM_005478981.1	154	-16.65	154	-16.65	13101	24	3050	2851
miR-106	XM_005478982.1	154	-16.65	154	-16.65	13102	24	3050	2851
miR-106	XM_003457303.2	173	-23.22	173	-23.22	13106	24	5136	3814
miR-106	XM_003446970.2	159	-13.9	159	-13.9	13108	24	499	163
miR-106	XM_005459848.1	151	-16.42	151	-16.42	13134	24	787	258
miR-106	XM_003459611.2	159	-18.15	159	-18.15	13135	24	580	451
miR-106	XM_005455892.1	168	-21.66	168	-21.66	13137	24	985	501
miR-106	XM_005455893.1	168	-21.66	168	-21.66	13138	24	985	501
miR-106	XM_005463717.1	144	-12.78	144	-12.78	13141	24	2841	2729
miR-106	XM_005463716.1	144	-12.78	144	-12.78	13142	24	2994	2882
miR-106	XM_005463715.1	144	-12.78	144	-12.78	13143	24	3033	2921
miR-106	XM_003456763.2	140	-6.17	140	-6.17	13151	24	689	1
miR-106	XM_003454130.2	148	-13.34	148	-13.34	13158	24	1086	386
miR-106	XM_003451460.2	154	-15.94	154	-15.94	13166	24	6898	6678
miR-106	XM_005452671.1	300	-26.15	152	-16.19	13171	24	6828	1039 6764
miR-106	XM_005452670.1	300	-26.15	152	-16.19	13172	24	6870	1081 6806
miR-106	XM_005465769.1	145	-8.11	145	-8.11	13174	24	1061	966
miR-106	NM_001279727.1	159	-18.29	159	-18.29	13183	24	2670	1643
miR-106	XM_005478277.1	146	-10.92	146	-10.92	13195	24	5973	2009
miR-106	XM_003443086.2	169	-20.17	169	-20.17	13198	24	738	567
miR-106	XM_005468485.1	169	-20.17	169	-20.17	13199	24	738	567
miR-106	XM_005469985.1	148	-12.25	148	-12.25	13211	24	3700	3370
miR-106	XM_005469987.1	148	-12.25	148	-12.25	13212	24	3697	3367
miR-106	XM_005469988.1	148	-12.25	148	-12.25	13213	24	3616	3286
miR-106	XM_005457962.1	155	-16.39	155	-16.39	13218	24	582	301
miR-106	XM_005457963.1	155	-16.39	155	-16.39	13219	24	583	301
miR-106	XM_005472975.1	312	-30.2	157	-18.81	13223	24	12775	10642 11358
miR-106	XM_005454805.1	156	-17.42	156	-17.42	13227	24	10157	7168
miR-106	XM_005454804.1	156	-17.42	156	-17.42	13228	24	10187	7198
miR-106	XM_005472974.1	312	-30.2	157	-18.81	13229	24	4781	2648 3364
miR-106	XM_005472976.1	312	-30.2	157	-18.81	13230	24	4781	2648 3364
miR-106	XM_003454331.2	160	-14.86	160	-14.86	13231	24	880	51
miR-106	XM_005456329.1	147	-10.76	147	-10.76	13235	24	863	157
miR-106	XM_005456330.1	147	-10.76	147	-10.76	13236	24	863	157
miR-106	XM_005460316.1	148	-14.19	148	-14.19	13242	24	1048	573
miR-106	XM_003455621.2	148	-14.19	148	-14.19	13243	24	1048	573
miR-106	XM_005460317.1	148	-14.19	148	-14.19	13244	24	1048	573
miR-106	XM_005470756.1	161	-17.45	161	-17.45	13245	24	2887	2630
miR-106	XM_005470757.1	161	-17.45	161	-17.45	13246	24	2887	2630
miR-106	XM_005470758.1	161	-17.45	161	-17.45	13247	24	2887	2630
miR-106	XM_005470759.1	161	-17.45	161	-17.45	13248	24	2887	2630
miR-106	XM_005470760.1	161	-17.45	161	-17.45	13249	24	2887	2630
miR-106	XM_005449445.1	320	-38.85	161	-23.44	13275	24	3522	1984 2805
miR-106	XM_003443045.2	307	-31.43	154	-17.71	13279	24	3467	1046 1305
miR-106	XM_005472825.1	307	-31.43	154	-17.71	13280	24	3467	1046 1305
miR-106	XM_005447917.1	320	-37.26	161	-21.6	13286	24	12508	11990 11664
miR-106	XM_005474945.1	300	-29.97	152	-15.83	13292	24	5914	4090 4902
miR-106	XM_003446649.2	154	-19.01	154	-19.01	13307	24	7359	4775
miR-106	XM_003443421.2	297	-24.63	149	-14.3	13318	24	13003	826 213
miR-106	XM_005467210.1	297	-24.63	149	-14.3	13319	24	13009	826 213
miR-106	XM_005461197.1	156	-17.19	156	-17.19	13323	24	1940	1833
miR-106	XM_005461861.1	147	-12.93	147	-12.93	13337	24	841	197
miR-106	XM_005450751.1	302	-28.34	152	-14.86	13353	24	2789	2629 2212
miR-106	XM_005450750.1	302	-28.34	152	-14.86	13354	24	2812	2652 2235
miR-106	XM_005454431.1	150	-11.42	150	-11.42	13361	24	506	52
miR-106	XM_003452949.2	313	-36.35	160	-21.79	13366	24	3763	2487 2598
miR-106	XM_005457819.1	313	-36.35	160	-21.79	13367	24	3763	2487 2598
miR-106	XM_005475999.1	146	-14.51	146	-14.51	13371	24	1654	1081
miR-106	XM_005455940.1	149	-14.97	149	-14.97	13376	24	2088	871
miR-106	XM_003451204.2	149	-14.97	149	-14.97	13377	24	2088	871
miR-106	XM_005474951.1	140	-15.35	140	-15.35	13390	24	1122	800
miR-106	XM_005475362.1	152	-12.19	152	-12.19	13404	24	1791	1100
miR-106	XM_005447559.1	160	-16.91	160	-16.91	13415	24	3420	2676
miR-106	XM_005447560.1	160	-16.91	160	-16.91	13416	24	3420	2676
miR-106	XM_005447919.1	320	-37.26	161	-21.6	13436	24	3346	2828 2502
miR-106	XM_005448776.1	145	-12.23	145	-12.23	13443	24	4507	2118
miR-106	XM_005475617.1	144	-12.75	144	-12.75	13445	24	1683	421
miR-106	XM_005475616.1	144	-12.75	144	-12.75	13446	24	2307	1045
miR-106	XM_005475623.1	144	-12.75	144	-12.75	13447	24	2307	1045
miR-106	XM_003442620.2	330	-39.2	168	-21.38	13451	24	3970	3132 3459
miR-106	XM_005450167.1	330	-39.2	168	-21.38	13452	24	3967	3129 3456
miR-106	XM_005452064.1	154	-16.62	154	-16.62	13458	24	746	627
miR-106	XM_005452065.1	154	-16.62	154	-16.62	13459	24	746	627
miR-106	XM_005472616.1	152	-14.84	152	-14.84	13466	24	884	145
miR-106	XM_005478356.1	154	-15.41	154	-15.41	13470	24	3408	1330
miR-106	XM_005478357.1	154	-15.41	154	-15.41	13471	24	3408	1330
miR-106	XM_005478358.1	154	-15.41	154	-15.41	13472	24	3408	1330
miR-106	XM_005478359.1	154	-15.41	154	-15.41	13473	24	3408	1330
miR-106	XM_005478960.1	152	-16.96	152	-16.96	13479	24	2305	629
miR-106	XM_005463718.1	144	-12.78	144	-12.78	13494	24	2091	1979
miR-106	XM_005467465.1	144	-14.33	144	-14.33	13509	24	5898	11
miR-106	XM_005469805.1	449	-47.05	160	-23.85	13521	24	9867	2966 2855 5178
miR-106	XM_003449696.2	449	-47.05	160	-23.85	13522	24	9867	2966 2855 5178
miR-106	XM_005469806.1	449	-47.05	160	-23.85	13523	24	9831	2966 2855 5178
miR-736-3p	XM_005456442.1	177	-19.99	177	-19.99	13631	22	2125	293
miR-736-3p	XM_005456443.1	177	-19.99	177	-19.99	13632	22	2125	293
miR-736-3p	XM_005456444.1	177	-19.99	177	-19.99	13633	22	2125	293
miR-736-3p	XM_005456092.1	145	-12.06	145	-12.06	13636	22	589	320
miR-736-3p	XM_005472462.1	145	-11.58	145	-11.58	13706	22	6022	4815
miR-736-3p	XM_003449486.2	152	-14.26	152	-14.26	13737	22	5211	3858
miR-736-3p	XM_005465532.1	140	-11.6	140	-11.6	13742	22	623	418
miR-736-3p	XM_003448556.2	142	-13.44	142	-13.44	13816	22	1421	468
miR-736-3p	XM_003438685.2	140	-11.25	140	-11.25	13995	22	2398	772
miR-736-3p	XM_005473596.1	140	-14.08	140	-14.08	14040	22	4350	2080
miR-736-3p	XM_005454805.1	140	-13.82	140	-13.82	14355	22	10157	1626
miR-736-3p	XM_005454804.1	140	-13.82	140	-13.82	14356	22	10187	1626
miR-736-3p	XM_005470163.1	140	-10.88	140	-10.88	14395	22	3063	2305
miR-736-3p	XM_003447640.2	156	-13.17	156	-13.17	14404	22	11034	5566
miR-736-3p	XM_005447582.1	160	-18.06	160	-18.06	14449	22	6877	263
miR-736-3p	XM_005462960.1	150	-15.15	150	-15.15	14453	22	221	95
miR-736-3p	XM_005467438.1	149	-16.33	149	-16.33	14460	22	2888	1407
miR-736-3p	XM_005472915.1	143	-11.87	143	-11.87	14503	22	4880	2591
miR-736-3p	XM_003442813.2	140	-14.23	140	-14.23	14552	22	952	141
miR-736-3p	XM_005477233.1	140	-14.23	140	-14.23	14553	22	952	141
miR-736-3p	XM_005459896.1	147	-16.95	147	-16.95	14557	22	8932	3341
miR-736-3p	XM_005450408.1	140	-14.25	140	-14.25	14583	22	7881	4307
miR-736-3p	XM_005478356.1	140	-12.9	140	-12.9	14598	22	3408	1892
miR-736-3p	XM_005478357.1	140	-12.9	140	-12.9	14599	22	3408	1892
miR-736-3p	XM_005478358.1	140	-12.9	140	-12.9	14600	22	3408	1892
miR-736-3p	XM_005478359.1	140	-12.9	140	-12.9	14601	22	3408	1892
miR-736-3p	XM_005470162.1	140	-10.88	140	-10.88	14604	22	4828	4070
miR-18a	XM_005469469.1	296	-33.62	151	-18.21	14710	20	15000	7376 9180
miR-18a	XM_005469470.1	296	-33.62	151	-18.21	14711	20	15018	7388 9192
miR-18a	XM_005470925.1	148	-17.29	148	-17.29	14734	20	8422	7746
miR-18a	XM_005470926.1	148	-17.29	148	-17.29	14735	20	8422	7746
miR-18a	XM_005470927.1	148	-17.29	148	-17.29	14736	20	8422	7746
miR-18a	XM_005476341.1	306	-40.33	154	-24.75	14801	20	8237	5730 6985
miR-18a	XM_005476339.1	306	-40.33	154	-24.75	14802	20	9187	5730 6985
miR-18a	XM_005476340.1	306	-40.33	154	-24.75	14803	20	8246	5730 6985
miR-18a	XM_005476338.1	306	-40.33	154	-24.75	14804	20	9196	5730 6985
miR-18a	XM_005452638.1	152	-13.75	152	-13.75	14809	20	926	548
miR-18a	XM_005452639.1	152	-13.75	152	-13.75	14810	20	926	548
miR-18a	XM_005452640.1	152	-13.75	152	-13.75	14811	20	926	548
miR-18a	XM_005452641.1	152	-13.75	152	-13.75	14812	20	926	548
miR-18a	XM_003447019.2	152	-13.75	152	-13.75	14813	20	926	548
miR-18a	XM_003446849.2	160	-19.96	160	-19.96	14835	20	2367	544
miR-18a	XM_005461108.1	463	-56.7	160	-20.56	14836	20	7598	5233 7038 6806
miR-18a	XM_003456377.2	463	-56.7	160	-20.56	14837	20	7598	5233 7038 6806
miR-18a	XM_003456376.2	463	-56.7	160	-20.56	14838	20	7598	5233 7038 6806
miR-18a	XM_005454583.1	145	-13.31	145	-13.31	14845	20	1320	730
miR-18a	XM_003449830.2	145	-13.31	145	-13.31	14846	20	1320	730
miR-18a	XM_003443194.2	140	-13.58	140	-13.58	14853	20	1936	1255
miR-18a	XM_005472302.1	156	-21.2	156	-21.2	14920	20	5912	504
miR-18a	XM_005462262.1	168	-23.49	168	-23.49	14924	20	822	334
miR-18a	XM_005462484.1	147	-17.76	147	-17.76	14925	20	3502	2845
miR-18a	XM_003459923.2	155	-13.98	155	-13.98	14931	20	3342	1053
miR-18a	XM_005477134.1	152	-22.62	152	-22.62	14937	20	2955	1163
miR-18a	XM_003451581.2	145	-13.38	145	-13.38	14952	20	1597	1458
miR-18a	XM_005455666.1	140	-19	140	-19	15001	20	7602	942
miR-18a	XM_005450456.1	145	-14.96	145	-14.96	15018	20	10305	5500
miR-18a	XM_005450455.1	145	-14.96	145	-14.96	15019	20	10318	5617
miR-18a	XM_005450454.1	145	-14.96	145	-14.96	15020	20	10422	5617
miR-18a	XM_005469710.1	144	-11.6	144	-11.6	15022	20	9918	1184
miR-18a	XM_005469711.1	144	-11.6	144	-11.6	15023	20	9918	1184
miR-18a	XM_005479177.1	287	-32.34	147	-20.88	15038	20	10254	6338 6003
miR-18a	XM_005463162.1	142	-12.11	142	-12.11	15059	20	4605	1085
miR-18a	XM_005450645.1	149	-20.36	149	-20.36	15071	20	4834	1477
miR-18a	XM_003450453.2	150	-17.46	150	-17.46	15074	20	6076	3997
miR-18a	XM_005462474.1	140	-10.89	140	-10.89	15112	20	428	45
miR-18a	XM_005476522.1	149	-15.55	149	-15.55	15118	20	927	149
miR-18a	XM_003453784.2	153	-18.47	153	-18.47	15153	20	2464	1648
miR-18a	XM_005458532.1	153	-18.47	153	-18.47	15154	20	2464	1648
miR-18a	XM_005453368.1	289	-32	147	-16.33	15157	20	8887	6918 4969
miR-18a	XM_005453367.1	289	-32	147	-16.33	15159	20	8887	6918 4969
miR-18a	XM_003447842.2	289	-32	147	-16.33	15164	20	8896	6927 4978
miR-18a	XM_005472633.1	146	-15.03	146	-15.03	15173	20	4349	2277
miR-18a	XM_005451760.1	152	-15.73	152	-15.73	15197	20	10480	7286
miR-18a	XM_005451765.1	152	-15.73	152	-15.73	15198	20	10477	7286
miR-18a	XM_005451761.1	152	-15.73	152	-15.73	15199	20	10480	7286
miR-18a	XM_005451764.1	152	-15.73	152	-15.73	15200	20	10441	7289
miR-18a	XM_005451759.1	152	-15.73	152	-15.73	15201	20	10483	7289
miR-18a	XM_005451762.1	152	-15.73	152	-15.73	15202	20	8908	7289
miR-18a	XM_005451763.1	152	-15.73	152	-15.73	15203	20	10480	7289
miR-18a	XM_003448113.2	155	-22.39	155	-22.39	15204	20	802	612
miR-18a	XM_005459908.1	303	-32.35	159	-18.37	15205	20	4117	1173 2484
miR-18a	XM_005458669.1	441	-41.24	151	-14.39	15206	20	4412	1298 2025 2082
miR-18a	XM_005458670.1	441	-41.24	151	-14.39	15207	20	4412	1298 2025 2082
miR-18a	XM_005456008.1	149	-13.71	149	-13.71	15240	20	2094	442
miR-18a	XM_003452299.2	149	-19.96	149	-19.96	15245	20	4005	431
miR-18a	XM_005449667.1	306	-30.31	156	-17.12	15248	20	2137	1910 233
miR-18a	XM_005456484.1	147	-17.88	147	-17.88	15252	20	4366	2142
miR-18a	XM_005452403.1	460	-51.19	154	-19.66	15253	20	10513	426 9747 9378
miR-18a	XM_005452404.1	460	-51.19	154	-19.66	15254	20	10618	546 9852 9483
miR-18a	XM_005452402.1	460	-51.19	154	-19.66	15255	20	10633	546 9867 9498
miR-18a	XM_003448470.2	157	-21.93	157	-21.93	15269	20	4657	2647
miR-18a	XM_005469714.1	145	-17.46	145	-17.46	15270	20	3152	2218
miR-18a	XM_005447918.1	314	-44.44	163	-22.42	15289	20	7731	7372 2662
miR-18a	XM_003444533.2	303	-34.7	155	-18.02	15290	20	13594	5626 701
miR-18a	XM_005459484.1	147	-18.15	147	-18.15	15315	20	4366	2767
miR-18a	XM_003454978.2	147	-18.15	147	-18.15	15316	20	4366	2767
miR-18a	XM_003451927.2	155	-22.46	155	-22.46	15317	20	1418	990
miR-18a	XM_003451928.2	155	-22.46	155	-22.46	15318	20	1418	990
miR-18a	XM_005456523.1	155	-22.46	155	-22.46	15319	20	1418	990
miR-18a	XM_005456524.1	155	-22.46	155	-22.46	15320	20	1418	990
miR-18a	XM_005470205.1	146	-11.41	146	-11.41	15353	20	4571	640
miR-18a	XM_005470207.1	146	-11.41	146	-11.41	15354	20	4571	640
miR-18a	XM_005470208.1	146	-11.41	146	-11.41	15355	20	4571	640
miR-18a	XM_005470206.1	146	-11.41	146	-11.41	15356	20	4568	640
miR-18a	XM_005473457.1	146	-14.98	146	-14.98	15373	20	2843	2019
miR-18a	XM_005458552.1	299	-35.59	155	-20.97	15383	20	2980	1758 781
miR-18a	XM_003453798.2	299	-35.59	155	-20.97	15384	20	2980	1758 781
miR-18a	XM_003444715.2	154	-15.85	154	-15.85	15409	20	4590	3060
miR-18a	XM_005467567.1	154	-15.85	154	-15.85	15410	20	4590	3060
miR-18a	XM_005465341.1	144	-10.97	144	-10.97	15476	20	227	6
miR-18a	XM_005472975.1	290	-28.1	148	-14.66	15479	20	12775	3744 9817
miR-18a	XM_005454805.1	149	-14.66	149	-14.66	15483	20	10157	2902
miR-18a	XM_005454804.1	149	-14.66	149	-14.66	15484	20	10187	2902
miR-18a	XM_005472974.1	142	-14.66	142	-14.66	15485	20	4781	1823
miR-18a	XM_005472976.1	142	-14.66	142	-14.66	15486	20	4781	1823
miR-18a	XM_005466113.1	141	-15.24	141	-15.24	15493	20	700	497
miR-18a	XM_005470163.1	144	-11.92	144	-11.92	15523	20	3063	2603
miR-18a	XM_005449445.1	154	-14.43	154	-14.43	15531	20	3522	518
miR-18a	XM_003447640.2	165	-17.89	165	-17.89	15532	20	11034	3886
miR-18a	XM_005447917.1	314	-44.44	163	-22.42	15542	20	12508	12149 7439
miR-18a	XM_005453271.1	172	-27.17	172	-27.17	15558	20	908	822
miR-18a	XM_005453272.1	172	-27.17	172	-27.17	15559	20	908	822
miR-18a	XM_005463300.1	158	-17.86	158	-17.86	15562	20	6036	50
miR-18a	XM_003446649.2	306	-39.03	154	-19.66	15563	20	7359	6593 6224
miR-18a	XM_005467438.1	162	-18.5	162	-18.5	15588	20	2888	629
miR-18a	XM_005467439.1	162	-18.5	162	-18.5	15589	20	2505	629
miR-18a	XM_005467440.1	162	-18.5	162	-18.5	15590	20	2484	629
miR-18a	XM_005467441.1	162	-18.5	162	-18.5	15591	20	2484	629
miR-18a	XM_005450751.1	147	-11.08	147	-11.08	15609	20	2789	1504
miR-18a	XM_005450750.1	147	-11.08	147	-11.08	15610	20	2812	1527
miR-18a	XM_005455940.1	144	-12.75	144	-12.75	15632	20	2088	1879
miR-18a	XM_003451204.2	144	-12.75	144	-12.75	15633	20	2088	1879
miR-18a	XM_005447559.1	145	-15.82	145	-15.82	15671	20	3420	3164
miR-18a	XM_005447560.1	145	-15.82	145	-15.82	15672	20	3420	3164
miR-18a	XM_005478651.1	144	-14.08	144	-14.08	15683	20	733	156
miR-18a	XM_005459896.1	168	-24.29	168	-24.29	15685	20	8932	3499
miR-18a	XM_005447919.1	163	-22.42	163	-22.42	15692	20	3346	2987
miR-18a	XM_005455367.1	152	-16.94	152	-16.94	15697	20	2181	1654
miR-18a	XM_005455368.1	152	-16.94	152	-16.94	15698	20	2181	1654
miR-18a	XM_005452863.1	142	-13.82	142	-13.82	15718	20	2332	25
miR-18a	XM_005452864.1	142	-13.82	142	-13.82	15719	20	2332	25
miR-18a	XM_003447358.2	142	-13.82	142	-13.82	15720	20	2332	25
miR-18a	XM_005452865.1	142	-13.82	142	-13.82	15721	20	2332	25
miR-18a	XM_005478360.1	144	-12.38	144	-12.38	15730	20	1512	1281
miR-18a	XM_005457673.1	152	-13.38	152	-13.38	15731	20	909	447
miR-18a	XM_005470162.1	144	-11.92	144	-11.92	15732	20	4828	4368
miR-18a	XM_003445947.2	302	-25.31	160	-14.99	15741	20	1784	1690 625
miR-18a	XM_005460144.1	145	-15.89	145	-15.89	15752	20	2067	1007
miR-18a	XM_005470787.1	145	-13.83	145	-13.83	15757	20	7737	3046
miR-18a	XM_005477133.1	152	-22.62	152	-22.62	15762	20	2228	436
miR-18a	XM_005477136.1	152	-22.62	152	-22.62	15763	20	2228	436
miR-18a	XM_005477135.1	152	-22.62	152	-22.62	15764	20	2333	436
miR-18a	XM_005468721.1	156	-17.68	156	-17.68	15774	20	5509	110
miR-18a	XM_005468722.1	156	-17.68	156	-17.68	15775	20	5506	110
miR-18a	XM_005468720.1	156	-17.68	156	-17.68	15776	20	5542	110
miR-18a	XM_005469805.1	143	-12.61	143	-12.61	15777	20	9867	8639
miR-18a	XM_003449696.2	143	-12.61	143	-12.61	15778	20	9867	8639
miR-18a	XM_005469806.1	143	-12.61	143	-12.61	15779	20	9831	8639
miR-18a	XM_005464873.1	150	-14.79	150	-14.79	15791	20	12682	373
miR-16c-5p	XM_005472344.1	153	-18.91	153	-18.91	15807	23	1509	815
miR-16c-5p	XM_005463698.1	149	-12.81	149	-12.81	15815	23	304	144
miR-16c-5p	XM_005463699.1	149	-12.81	149	-12.81	15816	23	304	144
miR-16c-5p	XM_005463700.1	149	-12.81	149	-12.81	15817	23	304	144
miR-16c-5p	XM_005468723.1	160	-21.52	160	-21.52	15820	23	5901	2180
miR-16c-5p	XM_005461888.1	294	-37.56	151	-19.15	15825	23	7504	23 2000
miR-16c-5p	XM_005461889.1	294	-37.56	151	-19.15	15826	23	7432	23 1928
miR-16c-5p	XM_005469469.1	439	-53.01	148	-18.69	15838	23	15000	14350 14417 12693
miR-16c-5p	XM_005469470.1	439	-53.01	148	-18.69	15839	23	15018	14368 14435 12711
miR-16c-5p	XM_003439073.2	142	-14.45	142	-14.45	15845	23	3156	580
miR-16c-5p	XM_005470925.1	302	-32.6	158	-17.01	15862	23	8422	1893 3754
miR-16c-5p	XM_005470926.1	302	-32.6	158	-17.01	15863	23	8422	1893 3754
miR-16c-5p	XM_005470927.1	302	-32.6	158	-17.01	15864	23	8422	1893 3754
miR-16c-5p	XM_005454554.1	141	-17.24	141	-17.24	15875	23	4796	719
miR-16c-5p	XM_003447815.2	159	-25.16	159	-25.16	15917	23	2893	28
miR-16c-5p	XM_005453301.1	159	-25.16	159	-25.16	15918	23	2893	28
miR-16c-5p	XM_005453302.1	159	-25.16	159	-25.16	15919	23	2893	28
miR-16c-5p	XM_005478718.1	295	-31.7	148	-16.25	15920	23	2108	1385 1367
miR-16c-5p	XM_005478719.1	295	-31.7	148	-16.25	15921	23	2108	1385 1367
miR-16c-5p	XM_005478720.1	295	-31.7	148	-16.25	15922	23	2108	1385 1367
miR-16c-5p	XM_005468779.1	156	-19.56	156	-19.56	15923	23	3692	583
miR-16c-5p	XM_005468780.1	156	-19.56	156	-19.56	15924	23	3692	583
miR-16c-5p	XM_003441717.2	150	-22.82	150	-22.82	15935	23	4999	2582
miR-16c-5p	XM_005475907.1	307	-29.37	160	-15.52	15936	23	5014	727 1510
miR-16c-5p	XM_005473909.1	155	-20.51	155	-20.51	15944	23	983	470
miR-16c-5p	XM_005472462.1	302	-37.94	155	-20.03	15962	23	6022	5208 26
miR-16c-5p	XM_005461108.1	471	-53.7	160	-18.6	15964	23	7598	3071 3976 1756
miR-16c-5p	XM_003456377.2	471	-53.7	160	-18.6	15965	23	7598	3071 3976 1756
miR-16c-5p	XM_003456376.2	471	-53.7	160	-18.6	15966	23	7598	3071 3976 1756
miR-16c-5p	XM_005475145.1	146	-15.28	146	-15.28	15967	23	3054	2296
miR-16c-5p	XM_005475144.1	146	-15.28	146	-15.28	15968	23	3057	2299
miR-16c-5p	XM_005475146.1	146	-15.28	146	-15.28	15969	23	3057	2299
miR-16c-5p	XM_005475147.1	146	-15.28	146	-15.28	15970	23	3057	2299
miR-16c-5p	XM_005458662.1	435	-51.15	149	-19.89	15971	23	5028	1146 3333 318
miR-16c-5p	XM_005458663.1	435	-51.15	149	-19.89	15972	23	5028	1146 3333 318
miR-16c-5p	XM_003439842.2	164	-21.22	164	-21.22	15975	23	1907	1316
miR-16c-5p	XM_003448974.2	582	-74.76	151	-21.08	15977	23	7969	2163 2772 5202 2274
miR-16c-5p	XM_005474901.1	582	-74.76	151	-21.08	15978	23	7969	2163 2772 5202 2274
miR-16c-5p	XM_005474899.1	582	-74.76	151	-21.08	15979	23	7966	2160 2769 5199 2271
miR-16c-5p	XM_005474900.1	582	-74.76	151	-21.08	15980	23	7966	2160 2769 5199 2271
miR-16c-5p	XM_003443194.2	158	-15.78	158	-15.78	15981	23	1936	254
miR-16c-5p	XM_003447801.2	142	-10.52	142	-10.52	15983	23	1689	1309
miR-16c-5p	XM_003449283.2	154	-15.83	154	-15.83	15989	23	745	549
miR-16c-5p	XM_003439109.2	153	-15.12	153	-15.12	15997	23	889	384
miR-16c-5p	XM_003440637.2	163	-15.83	163	-15.83	15999	23	1629	1341
miR-16c-5p	XM_003445058.2	149	-12.82	149	-12.82	16003	23	3037	389
miR-16c-5p	XM_005458687.1	143	-15.17	143	-15.17	16004	23	3954	2284
miR-16c-5p	XM_003445949.2	291	-36.77	151	-24.6	16005	23	402	231 294
miR-16c-5p	XM_005467869.1	291	-36.77	151	-24.6	16006	23	402	231 294
miR-16c-5p	XM_005455754.1	300	-32.49	156	-18.67	16011	23	2684	240 497
miR-16c-5p	XM_005456375.1	156	-14.72	156	-14.72	16017	23	5510	253
miR-16c-5p	XM_003451547.2	144	-17.75	144	-17.75	16028	23	749	324
miR-16c-5p	XM_005475436.1	144	-17.75	144	-17.75	16029	23	749	324
miR-16c-5p	XM_005448045.1	304	-36.05	155	-21.49	16037	23	1160	923 728
miR-16c-5p	XM_005472778.1	161	-18.74	161	-18.74	16038	23	1093	922
miR-16c-5p	XM_005472302.1	444	-44.04	152	-15.48	16048	23	5912	240 1568 30
miR-16c-5p	XM_003446009.2	172	-19.89	172	-19.89	16049	23	645	402
miR-16c-5p	XM_005462484.1	141	-14.7	141	-14.7	16053	23	3502	639
miR-16c-5p	XM_005470478.1	580	-66.62	148	-19.53	16061	23	5041	1261 3661 571 3581
miR-16c-5p	XM_005470477.1	580	-66.62	148	-19.53	16062	23	5044	1261 3661 571 3581
miR-16c-5p	XM_005470479.1	580	-66.62	148	-19.53	16063	23	5014	1261 3631 571 3551
miR-16c-5p	XM_003456236.2	145	-12.23	145	-12.23	16064	23	2493	236
miR-16c-5p	XM_003440204.2	289	-34.72	147	-19.53	16070	23	3415	2032 1952
miR-16c-5p	XM_005478045.1	303	-27.21	157	-15.13	16071	23	2213	409 711
miR-16c-5p	XM_005468724.1	141	-14.97	141	-14.97	16084	23	5223	404
miR-16c-5p	XM_005468725.1	141	-14.97	141	-14.97	16085	23	5223	404
miR-16c-5p	XM_003453844.2	149	-15.97	149	-15.97	16100	23	834	484
miR-16c-5p	XM_005457954.1	439	-50.24	154	-18.37	16104	23	8092	6127 3310 6472
miR-16c-5p	XM_005456059.1	160	-16.43	160	-16.43	16113	23	256	138
miR-16c-5p	XM_005456060.1	160	-16.43	160	-16.43	16114	23	256	138
miR-16c-5p	XM_003454102.2	148	-12.48	148	-12.48	16119	23	4209	2377
miR-16c-5p	XM_005459453.1	142	-12.89	142	-12.89	16126	23	5204	966
miR-16c-5p	XM_005455753.1	150	-16.69	150	-16.69	16132	23	792	145
miR-16c-5p	XM_005454392.1	147	-14.21	147	-14.21	16140	23	3901	1864
miR-16c-5p	XM_005454390.1	147	-14.21	147	-14.21	16141	23	4048	2011
miR-16c-5p	XM_005454391.1	147	-14.21	147	-14.21	16142	23	4048	2011
miR-16c-5p	XM_005450456.1	723	-78.67	151	-21.5	16146	23	10305	2786 7235 4691 1168 7288
miR-16c-5p	XM_005450455.1	723	-78.67	151	-21.5	16147	23	10318	2786 7352 4691 1168 7405
miR-16c-5p	XM_005450454.1	723	-78.67	151	-21.5	16148	23	10422	2786 7352 4691 1168 7405
miR-16c-5p	XM_005469710.1	142	-16.62	142	-16.62	16150	23	9918	9143
miR-16c-5p	XM_005469711.1	142	-16.62	142	-16.62	16151	23	9918	9143
miR-16c-5p	XM_005454536.1	153	-14.05	153	-14.05	16157	23	2572	427
miR-16c-5p	XM_005462878.1	439	-49.89	150	-19.28	16163	23	11085	3146 5065 808
miR-16c-5p	XM_005479177.1	610	-77.57	158	-20.09	16166	23	10254	6279 4335 1236 2124
miR-16c-5p	XM_005468618.1	441	-44.48	149	-17.16	16169	23	2995	2468 641 1704
miR-16c-5p	XM_003446386.2	441	-44.48	149	-17.16	16170	23	3001	2474 641 1704
miR-16c-5p	XM_005468619.1	441	-44.48	149	-17.16	16171	23	3004	2477 641 1704
miR-16c-5p	XM_005468621.1	295	-30.38	149	-17.16	16172	23	2575	2048 641
miR-16c-5p	XM_005478051.1	464	-60.48	167	-23.76	16181	23	10736	4234 10278 7945
miR-16c-5p	XM_005449070.1	150	-14.12	150	-14.12	16182	23	2620	1875
miR-16c-5p	XM_005449071.1	150	-14.12	150	-14.12	16183	23	2620	1875
miR-16c-5p	XM_005463162.1	148	-14.37	148	-14.37	16187	23	4605	2963
miR-16c-5p	XM_005448777.1	463	-58.15	160	-21.28	16190	23	3538	853 1125 1572
miR-16c-5p	XM_005448778.1	463	-58.15	160	-21.28	16191	23	3538	853 1125 1572
miR-16c-5p	XM_005448779.1	463	-58.15	160	-21.28	16192	23	3538	853 1125 1572
miR-16c-5p	XM_005448780.1	463	-58.15	160	-21.28	16193	23	3538	853 1125 1572
miR-16c-5p	XM_005448781.1	463	-58.15	160	-21.28	16194	23	3538	853 1125 1572
miR-16c-5p	XM_005461478.1	163	-18.37	163	-18.37	16204	23	4122	3546
miR-16c-5p	XM_005459895.1	145	-16.03	145	-16.03	16205	23	5304	359
miR-16c-5p	XM_005459897.1	145	-16.03	145	-16.03	16206	23	5304	359
miR-16c-5p	XM_005471745.1	146	-15.22	146	-15.22	16225	23	2213	1367
miR-16c-5p	XM_005471746.1	146	-15.22	146	-15.22	16226	23	2213	1367
miR-16c-5p	XM_003452648.2	159	-23.21	159	-23.21	16242	23	2907	2537
miR-16c-5p	XM_005477852.1	303	-32.43	156	-17.08	16243	23	2837	169 637
miR-16c-5p	XM_005471860.1	167	-16.37	167	-16.37	16244	23	2094	696
miR-16c-5p	XM_003438745.2	297	-33.65	150	-16.97	16247	23	2923	1025 2440
miR-16c-5p	XM_003438685.2	160	-20.79	160	-20.79	16251	23	2398	907
miR-16c-5p	XM_005467794.1	146	-17.16	146	-17.16	16255	23	3969	2008
miR-16c-5p	XM_005467792.1	146	-17.16	146	-17.16	16257	23	4077	2116
miR-16c-5p	XM_005467790.1	146	-17.16	146	-17.16	16258	23	4068	2107
miR-16c-5p	XM_005467791.1	146	-17.16	146	-17.16	16260	23	4062	2101
miR-16c-5p	XM_005455755.1	165	-15.19	165	-15.19	16269	23	2930	2559
miR-16c-5p	XM_003440064.2	308	-31.98	160	-17.56	16272	23	3709	3318 2335
miR-16c-5p	XM_005470472.1	308	-31.98	160	-17.56	16273	23	3769	3378 2395
miR-16c-5p	XM_005470473.1	308	-31.98	160	-17.56	16274	23	3706	3315 2332
miR-16c-5p	XM_005453368.1	437	-48.68	147	-17.15	16285	23	8887	6703 6963 2451
miR-16c-5p	XM_005453367.1	437	-48.68	147	-17.15	16287	23	8887	6703 6963 2451
miR-16c-5p	XM_003447842.2	437	-48.68	147	-17.15	16292	23	8896	6712 6972 2460
miR-16c-5p	XM_005473596.1	303	-40.89	158	-24.97	16296	23	4350	1175 1103
miR-16c-5p	XM_005466342.1	145	-17.23	145	-17.23	16298	23	85	53
miR-16c-5p	XM_005472633.1	158	-16.99	158	-16.99	16301	23	4349	3447
miR-16c-5p	XM_005449525.1	151	-12.83	151	-12.83	16309	23	1472	981
miR-16c-5p	XM_005449526.1	151	-12.83	151	-12.83	16310	23	1472	981
miR-16c-5p	XM_003440247.2	142	-13.84	142	-13.84	16322	23	394	1
miR-16c-5p	XM_005457153.1	312	-36.02	156	-20.93	16323	23	1653	611 1345
miR-16c-5p	XM_005451760.1	443	-47.91	153	-17.56	16325	23	10480	5886 9787 3115
miR-16c-5p	XM_005451765.1	443	-47.91	153	-17.56	16326	23	10477	5886 9784 3115
miR-16c-5p	XM_005451761.1	443	-47.91	153	-17.56	16327	23	10480	5889 9787 3115
miR-16c-5p	XM_005451764.1	443	-47.91	153	-17.56	16328	23	10441	5889 9748 3115
miR-16c-5p	XM_005451759.1	443	-47.91	153	-17.56	16329	23	10483	5889 9790 3115
miR-16c-5p	XM_005451762.1	293	-30.35	153	-15.98	16330	23	8908	5889 3115
miR-16c-5p	XM_005451763.1	443	-47.91	153	-17.56	16331	23	10480	5889 9787 3115
miR-16c-5p	XM_005459908.1	454	-54.63	155	-21.84	16333	23	4117	1471 3202 1174
miR-16c-5p	XM_005458669.1	430	-53.11	148	-19.28	16334	23	4412	768 776 2960
miR-16c-5p	XM_005458670.1	430	-53.11	148	-19.28	16335	23	4412	768 776 2960
miR-16c-5p	XM_005454089.1	159	-16.97	159	-16.97	16342	23	2960	1366
miR-16c-5p	XM_003448558.2	298	-29.2	152	-15.29	16351	23	5645	4892 3739
miR-16c-5p	XM_005456008.1	155	-17.15	155	-17.15	16368	23	2094	828
miR-16c-5p	XM_005458878.1	150	-15.18	150	-15.18	16369	23	2937	2537
miR-16c-5p	XM_005458879.1	150	-15.18	150	-15.18	16370	23	2937	2537
miR-16c-5p	XM_003452299.2	165	-22.04	165	-22.04	16373	23	4005	3107
miR-16c-5p	XM_005449667.1	157	-17.97	157	-17.97	16376	23	2137	433
miR-16c-5p	XM_005456484.1	445	-43.24	149	-15.57	16380	23	4366	1297 3347 1750
miR-16c-5p	XM_005452403.1	437	-39.69	152	-13.89	16381	23	10513	9240 5997 5555
miR-16c-5p	XM_005452404.1	437	-39.69	152	-13.89	16382	23	10618	9345 6102 5660
miR-16c-5p	XM_005452402.1	437	-39.69	152	-13.89	16383	23	10633	9360 6117 5675
miR-16c-5p	XM_005473670.1	296	-27.32	152	-14.44	16384	23	2487	1001 543
miR-16c-5p	XM_005473671.1	296	-27.32	152	-14.44	16385	23	2487	1001 543
miR-16c-5p	XM_005477780.1	146	-17.5	146	-17.5	16389	23	730	462
miR-16c-5p	XM_005450465.1	161	-14.4	161	-14.4	16394	23	3495	3251
[truncated: 14,384 more rows]
