# Supplementary material for: Integrated analysis of miRNA and mRNA expression profiles in tilapia gonads at an early stage of sex differentiation
Source: BMC Genomics. 2016 May 4;17:328. doi: 10.1186/s12864-016-2636-z (PMC4855716; doi:10.1186/s12864-016-2636-z)
Supplement: Additional file 11: Table S6. — miRNAs and mRNAs in the steroid hormone biosynthesis pathway and involved in early sex differentiation. (XLS 29 kb) [file 12864_2016_2636_MOESM11_ESM.xls]

## Sheet: Sheet1
Gene	Gene_LG	Gene_Start position	Gene_End position	Gene_XX_Expression	Gene_XY_Expression	Gene UP/DOWN	miRNA	miRNA_LG	miRNA_XX_Expression	miRNA_XY_Expression	miRNA UP/DOWN
Cyp19a1a	LG1	4255212	4258244	3.1353	0.300919	DOWN	miR-30a	LG22	613.537	819.233	UP
							miR-30a-3p	LG22	1174.57	1278.34	UP
							miR-30b	LG22	286.57	390.423	UP
							miR-30b-3p	LG22	256.838	323	UP
							miR-30c	LG13	2063.02	2731.17	UP
							miR-30c-3p	LG13	2218.91	2997.35	UP
							miR-30d	LG22	1076.78	1361.04	UP
							miR-30d-3p	LG22	117.845	112.192	UP
							miR-30e	LG13/LG22	614.621	784.712	UP
							miR-30e-3p	LG13/LG22	1572.39	2123.91	UP
Dmrt1	LG12	32485133	32523610	0.28348	2.25504	UP	miR-9-3p	LG23	301.933	52.1404	DOWN
							miR-22a-5p	LG14/GL831184-1	2337.2	2305.5	DOWN
							miR-212	LG14/GL831384-1	7.19177	0.453859	DOWN
							miR-212-3p	GL831384-1	0.539383	0.229995	DOWN
							miR-7641	LG7/LG23/LG16-21/LG22/LG14	18.2552	17.7996	DOWN
Sox3	LG2	13569507	13587062	1.63544	2.2856	UP	miR-30f-5p	LG22	0.5	0.180744	DOWN
							miR-129b	GL831310-1/LG1/LG7	0.833333	0.542233	DOWN
Amh	LG23	9602068	9605933	19.7682	9.58297	DOWN	miR-29b-5p	LG20	0.913043	2.07856	UP
							miR-141	GL831308-1	0.4375	1.44595	UP
							miR-212-3p	LG14/GL831384-1	0.548387	2.80154	UP
							miR-212	LG14/GL831384-1	0.932039	9.30833	UP
							miR-141-3p	GL831308-1	0.6875	1.44595	UP
							miR-200a	GL831308-1	0.786336	134.926	UP
							miR-200a-5p	GL831308-1	1.05983	10.5735	UP
							miR-734-3p	LG1	50.518	65.3552	UP
							miR-132	LG14/GL831384-1	1.08447	1.88784	UP
							miR-96-3p	LG17/LG7/LG7	1.78	4.51861	UP
							miR-499-5p	LG5	0.451861	1.88784	UP
							miR-499a-5p	LG11	0.0903721	0.539383	UP
Sf1	GL831614-1	121362	133914	40.854	43.0051	UP	miR-1338-5p	LG18	34.7029	14.9229	DOWN
							miR-141	GL831308-1	1.44595	0.62928	DOWN
							miR-141-3p	GL831308-1	1.44595	0.988869	DOWN
							miR-200a	GL831308-1	134.926	105.539	DOWN
							miR-202	GL831407-1	14.7307	4.94434	DOWN
							miR-202-5p	GL831407-1	38.86	13.0351	DOWN
							miR-203b-3p	LG19	37.5044	24.1823	DOWN
							miR-214	LG23/GL831264-1	271.297	225.642	DOWN
							miR-214-5p	LG23/GL831264-1	72.9303	54.1181	DOWN
							miR-217a	LG13	6.68754	2.69691	DOWN
							miR-3120	GL831264-1/LG23/GL831511-1	5.24158	4.13527	DOWN
							miR-3120-5p	GL831264-1/LG23/GL831511-1	1.53633	1.16866	DOWN
							miR-33a-3p	LG4	0.451861	0.179794	DOWN
							miR-99	LG10	37.3237	26.8793	DOWN
Star1	LG12	9806144	9809337	0.242318	0.430469	UP	miR-146a	LG13	267.502	191.301	DOWN
							miR-146a-5p	LG13	168.906	129.632	DOWN
							miR-153c	GL831181-1	0.451861	0.0898972	DOWN
							miR-190a-5p	LG7	41.9327	30.0257	DOWN
							miR-216b	LG13	74.0148	34.8801	DOWN
							miR-737	AERX01076625-1/AERX01076622-1	13.2847	8.00085	DOWN
							miR-737-5p	AERX01076625-1/AERX01076622-1	4.8801	2.15753	DOWN
Gsdf	LG7	16310378	16313775	0.031241	0.047942	UP	miR-1388	LG20	397.999	228.788	DOWN
							miR-145a-3p	LG5	11.5676	6.2029	DOWN
							miR-146a	LG13	267.502	191.301	DOWN
							miR-146a-5p	LG13	168.906	129.632	DOWN
							miR-192-3p	LG7	3.79563	2.06763	DOWN
							miR-214-5p	LG23/GL831264-1	72.9303	54.1181	DOWN
							miR-216a	LG13	9.12759	3.0565	DOWN
							miR-263a-5p	LG8-24	0.0903721	0	DOWN
							miR-33	LG4	1.35558	0.898972	DOWN
							miR-33a-3p	LG4	0.451861	0.179794	DOWN
							miR-3604	LG7/LG23/GL831264-1/LG4	104.741	80.9074	DOWN
							miR-725-3p	LG1	123.719	83.2448	DOWN
							miR-727-5p	GL831264-1	4.06675	2.87671	DOWN
							miR-737	AERX01076625-1/AERX01076622-1	13.2847	8.00085	DOWN
							miR-737-5p	AERX01076625-1/AERX01076622-1	4.8801	2.15753	DOWN
							miR-9	LG23	301.933	52.1404	DOWN
Foxl2	GL831570-1	65101	66836	0.661482	0.15966	DOWN	miR-218a	LG2	44.6438	49.3535	UP
							miR-218b	LG7	15.9959	18.339	UP
							miR-301d-5p	GL831852-1	0.361489	0.62928	UP
							miR-722	LG4/LG6	22.6834	37.1275	UP
							miR-7977		1.17484	5.12414	UP
							miR-92c	LG1	3.52451	5.84332	UP
